# Supplementary material for: Sexually dimorphic gene expression emerges with embryonic genome activation and is dynamic throughout development
Source: BMC Genomics. 2015 Apr 14;16(1):295. doi: 10.1186/s12864-015-1506-4 (PMC4410000; doi:10.1186/s12864-015-1506-4)
Supplement: Supplementary file 1 — High-throughput data sequencing statistics. Attached as an Excel document. ChIP-seq and RNA-seq data statistics are provided on different worksheets. [file 12864_2015_1506_MOESM1_ESM.xlsx]

## Sheet: ChIPseq_mapping_stats
Sample	Number of Sequences	Number of Mapped Sequences	Mapping Efficiency (%)
H3K27ME3 1	26817247	19797790	73.8
H3K27ME3 2	22270999	16474944	74
H3K27ME3 3	21585394	15764110	73
H3K27ME3 4	24026085	17237136	71.7
H3K9ME3 1	18835479	12557629	66.7
H3K9ME3 2	26728279	18076513	67.6
H3K9ME3 3	23459160	16304840	69.5
H3K9ME3 4	18596443	12616348	67.8
H3K4ME3 1	24956641	17455880	69.9
H3K4ME3 2	20091563	14316064	71.3
H3K4ME3 3	19308916	13929879	72.1
H3K4ME3 4	21463305	15432910	71.9

## Sheet: Rnaseq_mapping_stats.txt
Sample	Number of Sequences	Number of Mapped Sequences	Mapping Efficiency (%)	Number of Reads mapped to Gene
ES 1	22965941	20034207	87.2	10386931
ES 2	22824334	20327852	89.1	10289910
ES 3	20801467	18504751	89	10001527
ES 4	23460913	19870258	84.7	9857929
8 Cell 1	11611208	8568393	73.8	5332186
8 Cell 2	11746802	9359079	79.7	6174777
8 Cell 3	13219177	6605285	50	4659656
8 Cell 4	15105527	12093412	80.1	7725432
8 Cell 5	11229918	9394916	83.7	5878684
8 Cell 6	12097249	9782061	80.9	6662257
8 Cell 7	11796785	10058432	85.3	6964730
8 Cell 8	11894940	8467631	71.2	5518497
8 Cell 9	10978587	8573660	78.1	5829921
8 Cell 10	11252220	8262512	73.4	5382562
8 Cell 11	12345203	11075547	89.7	7470629
8 Cell 12	12464487	8610612	69.1	5614083
Liver Embryo 1	14625208	13193285	90.2	5405693
Liver Embryo 2	19667503	17751870	90.3	7169118
Liver Embryo 3	14494048	13067486	90.2	5494992
Liver Embryo 4	19841697	17528470	88.3	7209001
Liver Embryo 5	15777690	13783268	87.4	5599086
Liver Embryo 6	19051873	16570375	87	6644171
Liver Embryo 7	16047824	14035357	87.5	5777041
Liver Embryo 8	22560730	20453053	90.7	8182572
Liver Embryo 9	20923411	18862162	90.1	7450997
Liver Embryo 10	13618602	12074083	88.7	5145371
Liver Embryo 11	21765874	18931859	87	6971948
Liver Embryo 12	15433620	13646145	88.4	5814504
Liver Embryo 13	20832609	18119947	87	7800448
Liver Embryo 14	16709305	14751861	88.3	6899437
Liver Embryo 15	21120425	18458071	87.4	7697099
Liver Embryo 16	15084281	13548556	89.8	6223973
Liver Embryo 17	18762464	16387197	87.3	7246914
Liver Embryo 18	15834473	14106593	89.1	6429198
Liver Embryo 19	18715036	16550066	88.4	7299621
Liver Embryo 20	18474433	16270702	88.1	7028942
Liver Embryo 21	22657178	19666701	86.8	8499603
Liver Embryo 22	17584186	15704041	89.3	6929208
Liver Embryo 23	16139751	14371025	89	6491221
Liver Embryo 24	17095794	15116927	88.4	6742647
Adult Liver 1	8828669	7477219	84.7	3585398
Adult Liver 2	4574291	3683738	80.5	1717933
Adult Liver 3	11460563	7717710	67.3	2560953
Adult Liver 4	8632605	7429003	86.1	3614844
Adult Liver 5	11448403	9959827	87	4757610
Adult Liver 6	12317824	7732652	62.8	2254755
Adult Liver 7	10298784	6597465	64.1	1784293
Adult Liver 8	10474599	8033251	76.7	3579075
Adult Liver 9	11732429	8896605	75.8	3746614
Adult Liver 10	13087273	10331675	78.9	4716799
Adult Liver 11	8578879	5551834	64.7	1608848
Adult Liver 12	10106321	7675938	76	3364375
Adult Liver 13	6744702	5445018	80.7	2748989
Adult Liver 14	6924980	5717916	82.6	2962075
Adult Liver 15	6679422	5330178	79.8	2804801
Adult Liver 16	6907169	5692613	82.4	2962079
Adult Liver 17	6581487	5205810	79.1	2668169
Adult Liver 18	6398493	5048820	78.9	2543698
Adult Liver 19	6297149	4461456	70.8	1575399
Adult Liver 20	6723161	5003995	74.4	1903390
Adult Liver 21	6907566	4892685	70.8	1725345
Adult Liver 22	7095243	5946066	83.8	3043818
Adult Liver 23	6323218	5208069	82.4	2494702
Adult Liver 24	6609830	4436349	67.1	1567583
