# Supplementary material for: Sexually dimorphic gene expression emerges with embryonic genome activation and is dynamic throughout development
Source: BMC Genomics. 2015 Apr 14;16(1):295. doi: 10.1186/s12864-015-1506-4 (PMC4410000; doi:10.1186/s12864-015-1506-4)
Supplement: Supplementary file 3 — Genes identified as sexually dimorphic from adult and fetal liver. Sex dimorphic genes are defined from RNA-seq data derived from 12 female and 12 male samples in each set (adjusted p-value < 0.1, (Benjamini-Hochberg correction) and −0.5 < log(male/female) > 0.5). Dimorphic genes unique to fetal liver, common to both fetal and adult liver, or unique to adult liver are given on separate worksheets. [file 12864_2015_1506_MOESM3_ESM.xlsx]

## Sheet: unique_fetal_liver
Gene Name	Chromosome	Start position	End position	Strand	baseMean	log2FoldChange	lfcSE	stat	pvalue	padj
5730590G19Rik	chr7	79660196	79698145	+	228.402	0.602015	0.0906903	6.63814	3.17666e-11	2.66658e-09
Hif3a	chr7	17030993	17062427	-	753.385	0.882388	0.139067	6.34504	2.22371e-10	1.53645e-08
Cyfip2	chr11	46193849	46312859	-	360.986	0.52022	0.0873628	5.9547	2.60542e-09	1.28519e-07
Hist1h3h	chr13	21717628	21718115	+	447.137	-0.709012	0.12648	-5.60575	2.07357e-08	8.04991e-07
Hunk	chr16	90386397	90499553	+	66.2511	0.545849	0.0982434	5.55609	2.75886e-08	1.04351e-06
Myc	chr15	61985341	61990361	+	203.402	0.438338	0.0789316	5.55339	2.80181e-08	1.05448e-06
Stmn1-rs1	chr9	115281092	115282070	-	19.7552	0.912255	0.171559	5.31743	1.05241e-07	3.29658e-06
Runx2	chr17	44604001	44814797	-	16.2614	1.04725	0.199279	5.25518	1.47881e-07	4.45015e-06
Csf2rb2	chr15	78282510	78305603	-	36.0232	0.886926	0.170503	5.20181	1.9736e-07	5.77566e-06
Srgap1	chr10	121780991	122047315	-	45.0988	0.851857	0.164199	5.18796	2.12611e-07	6.14677e-06
Lef1	chr3	131110471	131223331	+	38.9464	0.662119	0.130394	5.07783	3.81779e-07	1.03938e-05
Cln6	chr9	62838787	62852002	+	91.1885	0.541389	0.106625	5.07752	3.82389e-07	1.03957e-05
Zc3hav1l	chr6	38287394	38299259	-	93.8518	0.505387	0.103214	4.89649	9.75625e-07	2.36062e-05
H19	chr7	142575532	142578146	-	39571.1	-0.277325	0.058098	-4.77341	1.81137e-06	4.01902e-05
Foxm1	chr6	128362994	128375886	+	231.01	0.339774	0.0729145	4.6599	3.16365e-06	6.46201e-05
Satb1	chr17	51736187	51833290	-	50.1649	0.516322	0.115791	4.45909	8.23083e-06	0.000147087
Runx3	chr4	135120645	135177990	+	9.04633	0.9909	0.223441	4.43472	9.21905e-06	0.000163222
Hist2h3b	chr3	96268694	96269104	+	222.476	-0.760531	0.174703	-4.35327	1.34121e-05	0.000225369
Atp8a2	chr14	59647741	60086834	-	351.054	0.30745	0.0711447	4.32148	1.54989e-05	0.000253926
Ccrn4l	chr3	51224447	51251654	+	287.215	0.397382	0.0925456	4.2939	1.75561e-05	0.00028331
Npas2	chr1	39194272	39363240	+	18.8641	0.815977	0.19104	4.27124	1.94392e-05	0.000308241
Jazf1	chr6	52768068	53068624	-	43.4717	0.491526	0.11731	4.18997	2.78995e-05	0.000419786
Phgdh	chr3	98313171	98339969	-	1059.28	-0.259367	0.0640697	-4.0482	5.16125e-05	0.000716324
Gm15941	chr15	37421133	37432664	-	15.1195	0.780967	0.194255	4.02031	5.81208e-05	0.000793419
Hist1h2ab	chr13	23751088	23751593	+	947.664	-0.557593	0.140003	-3.98271	6.81324e-05	0.000906176
Fam113b	chr15	97247107	97385691	+	25.8341	0.558441	0.141729	3.94022	8.14081e-05	0.00105596
Prtg	chr9	72807274	72917307	+	88.8099	0.477234	0.124271	3.84027	0.000122898	0.00149501
Ednra	chr8	77663029	77724452	-	79.6805	0.372587	0.0994357	3.74701	0.000178955	0.00203628
Ankrd55	chr13	112288451	112384002	+	10.9198	0.881173	0.238777	3.69036	0.000223938	0.00245613
Snora64	chr17	24720789	24720905	+	15.0468	-0.942536	0.260075	-3.62409	0.000289981	0.00303774
Cd46	chr1	195041900	195092248	-	27.2109	0.496967	0.138993	3.57548	0.000349586	0.00353633
8430431K14Rik	chr19	31213543	31216396	-	8.99946	0.968948	0.273272	3.54573	0.000391525	0.00387456
Pcdh17	chr14	84443563	84537060	+	104.863	0.324451	0.0915468	3.5441	0.000393951	0.00389655
Svep1	chr4	58042796	58206596	-	131.431	0.510617	0.144538	3.53275	0.00041126	0.00404684
Nt5c3l	chr11	100422321	100441089	-	79.7421	-0.297555	0.08443	-3.52428	0.00042463	0.00416342
Il12rb2	chr6	67292018	67376137	-	8.68201	0.832315	0.2373	3.50745	0.000452432	0.00440743
D8Ertd82e	chr8	36094828	36147787	+	65.2103	0.452874	0.130306	3.47547	0.000509956	0.00486058
Dach1	chr14	97786847	98169543	-	44.1848	0.41909	0.122013	3.4348	0.000592987	0.00549065
AI661453	chr17	47436639	47470638	+	47.0235	0.564952	0.167303	3.37681	0.000733311	0.00654
Map3k9	chr12	81714950	81781170	-	48.7439	0.469363	0.140808	3.33336	0.000858045	0.00742746
Pcdhga11	chr18	37755773	37841872	+	8.40222	0.882953	0.267209	3.30435	0.000951971	0.00811933
Fam64a	chr11	72042502	72047370	+	80.7297	-0.334136	0.103496	-3.22848	0.00124449	0.0101221
Cacnb2	chr2	14604306	14987908	+	33.0341	0.455422	0.141374	3.22139	0.00127569	0.0102976
Pcyt1b	chrX	93654863	93749948	+	238.61	0.230671	0.0716988	3.21723	0.00129435	0.0104087
Zf12	chrX_GL456233_random	268799	270075	+	4.13892	1.00744	0.31368	3.21168	0.00131963	0.0105574
Rnu12	chr15	83149645	83149794	+	40.9794	-0.588101	0.185144	-3.17646	0.00149086	0.0116416
Snora21	chr11	97781639	97781766	-	18.5915	-0.561507	0.176914	-3.1739	0.00150406	0.0117256
Kcnj10	chr1	172341210	172374085	+	8.49442	0.734351	0.232549	3.15783	0.00158948	0.012267
Hist1h2bj	chr13	22043230	22043610	+	1474.44	-0.289623	0.0923501	-3.13615	0.00171184	0.0130478
Slc22a17	chr14	54906727	54913132	-	18.6392	-0.538998	0.171936	-3.13487	0.00171929	0.0130889
Pdlim2	chr14	70164218	70177672	-	28.1911	-0.477361	0.153099	-3.118	0.00182085	0.0137744
Hectd2	chr19	36554639	36621135	+	32.9431	0.374666	0.120326	3.11376	0.00184719	0.0139187
Fsd1l	chr4	53631471	53707009	+	188.833	0.212578	0.0682808	3.11329	0.00185013	0.0139353
Mmp9	chr2	164948251	164955846	+	300.299	0.414907	0.134895	3.07579	0.00209945	0.0153716
Snord98	chr10	62765579	62765606	-	6.83963	0.748914	0.244871	3.05841	0.00222518	0.0160852
Cdk1	chr10	69336635	69352912	-	945.989	-0.176535	0.0579893	-3.04426	0.0023325	0.0166698
3830408C21Rik	chr13	107022570	107033518	+	7.27312	0.733592	0.241479	3.03791	0.00238223	0.0169682
Slc25a48	chr13	56438355	56472363	+	14.6595	0.702673	0.231921	3.02979	0.00244723	0.0173601
Snord2	chr16	23108953	23109020	+	31.4416	-0.366289	0.121964	-3.00324	0.00267119	0.018577
2210020M01Rik	chr11	115900139	115906269	+	94.5913	-0.288452	0.0965285	-2.98826	0.00280569	0.0193437
Ydjc	chr16	17146967	17148857	+	29.8566	-0.464116	0.157427	-2.94814	0.00319694	0.0214688
Hsph1	chr5	149616845	149636315	-	338.512	0.219441	0.0746988	2.93768	0.00330677	0.0219411
Cacna1c	chr6	118592296	119196409	-	52.4495	0.41154	0.140341	2.93243	0.00336323	0.0222191
A530032D15Rik	chr1	85088139	85109853	-	4.62542	0.855829	0.29723	2.87935	0.00398497	0.025427
Phlda1	chr10	111506286	111508649	+	35.1738	0.688386	0.239266	2.87708	0.00401377	0.025571
Tet1	chr10	62804570	62880014	-	83.411	0.34925	0.121534	2.87368	0.00405718	0.0257803
Dusp9	chrX	73639441	73643514	+	232.099	-0.300428	0.104775	-2.86737	0.00413895	0.0261673
Card14	chr11	119314787	119345375	+	10.062	-0.937426	0.329197	-2.84761	0.00440488	0.0274788
Pkd2l2	chr18	34409423	34442788	+	52.5146	0.364409	0.128972	2.82548	0.00472092	0.0290994
Podxl2	chr6	88842558	88874044	-	7.48856	-0.807445	0.286551	-2.81781	0.00483525	0.0296301
Prss8	chr7	127925717	127930113	-	199.564	-0.232045	0.0834416	-2.78093	0.00542032	0.0325589
Mir3092	chr3	27584900	27584995	-	5.62632	0.76667	0.278392	2.75393	0.0058885	0.0347518
A630001G21Rik	chr1	85717083	85736606	-	57.4809	0.357404	0.131168	2.72477	0.00643457	0.0372847
Ankle1	chr8	71406012	71409904	+	307.324	-0.206308	0.0760273	-2.71361	0.00665548	0.0383096
Mtap1a	chr2	121289602	121310832	+	8.93451	0.696816	0.26302	2.64929	0.00806606	0.0443865
Tcf21	chr10	22817275	22820128	-	35.0743	-0.37735	0.143447	-2.63059	0.00852378	0.0463852
Snora61	chr4	132310307	132310368	+	22.9812	-0.413661	0.157742	-2.62239	0.00873155	0.0472605
Pcdhgc5	chr18	37819546	37841872	+	3.13466	0.899209	0.34335	2.61893	0.00882064	0.0476618
Itgb4	chr11	115974725	116008411	+	9.06812	0.736113	0.281967	2.61063	0.00903754	0.0486416
Hus1b	chr13	30946576	30947761	-	4.57157	0.810651	0.313001	2.58993	0.00959962	0.0510779
Icam4	chr9	21029373	21030531	+	281.184	-0.276546	0.107154	-2.58083	0.00985633	0.0520578
Trim10	chr17	36869574	36877833	+	2865.28	-0.223926	0.0875447	-2.55784	0.0105324	0.0547918
Cnnm1	chr19	43440436	43497213	+	2.90165	0.889042	0.347948	2.5551	0.0106157	0.0551353
Tubb2b	chr13	34127008	34130354	-	18.1233	-0.635925	0.249559	-2.54819	0.0108282	0.055996
Serpini1	chr3	75557533	75642523	+	8.83239	-0.69014	0.271293	-2.5439	0.0109623	0.0565369
Zbtb3	chr19	8802496	8804854	+	15.3057	-0.450416	0.17768	-2.53499	0.0112452	0.0576691
Msln	chr17	25748613	25754327	-	69.8298	-0.344375	0.13707	-2.5124	0.0119914	0.0605743
Hist1h2bh	chr13	23542972	23543352	-	1492.58	-0.238866	0.0950956	-2.51185	0.0120099	0.0606322
Kif22	chr7	127027731	127042420	-	669.184	-0.163159	0.0649746	-2.51112	0.0120348	0.0607422
Mir15a	chr14	61632027	61632110	-	22.5598	0.379568	0.151482	2.50569	0.0122211	0.0615327
Gm6498	chr14	48198716	48228413	+	10.1478	0.534608	0.214863	2.48814	0.0128413	0.0639029
Gm10872	chr15	76266787	76269839	-	4.79932	0.716218	0.288124	2.4858	0.012926	0.0642409
Dynlt1b	chr17	6430112	6436295	+	42.9162	-0.268556	0.108087	-2.48462	0.012969	0.0644044
Hist1h2bl	chr13	21715763	21716143	-	1007.17	-0.226554	0.0916661	-2.47151	0.0134544	0.0662474
Tcf7	chr11	52252604	52282571	-	15.8537	0.448113	0.181657	2.46681	0.0136322	0.0669162
Pdzk1ip1	chr4	115088708	115093894	+	76.5369	-0.322232	0.133533	-2.41312	0.0158166	0.075173
Shroom4	chrX	6400145	6633717	+	31.5387	0.295746	0.122656	2.41117	0.0159013	0.0754423
Tyr	chr7	87427405	87493411	-	8.72127	0.521294	0.218557	2.38516	0.0170718	0.0796742
Bex4	chrX	136139045	136140437	+	450.467	-0.161652	0.0678511	-2.38245	0.017198	0.0801247
Scn4b	chr9	45139042	45154061	+	19.1322	-0.46094	0.193743	-2.37912	0.0173538	0.080674
Emp1	chr6	135362931	135383173	+	106.512	-0.480842	0.20285	-2.37044	0.0177671	0.0822166
Ercc6l	chrX	102142820	102157091	-	364.997	-0.176795	0.0754259	-2.34395	0.0190806	0.0869484
Aldh1a2	chr9	71215789	71296243	+	21.4806	-0.643838	0.274997	-2.34126	0.0192189	0.0874358
Mir1930	chr10	77641224	77641307	+	1.93152	0.924646	0.39561	2.33726	0.0194254	0.0880683
Chrm1	chr19	8664005	8683602	+	0.465071	-1.05369	0.450948	-2.3366	0.01946	0.0881527
Ldhal6b	chr17	5417323	5418767	-	5.83404	0.618327	0.265302	2.33065	0.0197716	0.0892894
Atg9b	chr5	24384181	24392143	-	94.0364	-0.224757	0.096688	-2.32456	0.0200957	0.0903691
Gm14634	chrX	12762278	12821492	+	0.626622	1.06027	0.457615	2.31695	0.0205067	0.0917434
Spag5	chr11	78301591	78322454	+	956.62	-0.137759	0.0597237	-2.3066	0.0210772	0.093617
Zbtb16	chr9	48654297	48835945	-	90.532	0.439612	0.190673	2.30559	0.0211337	0.0937811
Fam196a	chr7	134881908	134938430	-	0.264456	0.959623	0.416822	2.30224	0.0213218	0.0944404
Il3ra	chr14	14346495	14355490	+	17.1724	0.398462	0.173103	2.30188	0.0213418	0.0944855

## Sheet: unique_adult_liver
Gene Name	Chromosome	Start position	End position	Strand	baseMean	log2FoldChange	lfcSE	stat	pvalue	padj
Cyp2b9	chr7	26173409	26210660	+	775.994	-8.52326	0.208195	-40.9387	0	0
Cyp2c69	chr19	39842660	39886769	-	1317.7	-8.88341	0.200662	-44.2705	0	0
Cyp2d9	chr15	82452377	82456827	+	1918.71	5.30769	0.122982	43.1583	0	0
Mup20	chr4	62050235	62054117	-	6789.78	5.16545	0.140251	36.8299	6.12528e-297	2.64382e-293
Cyp2a4	chr7	26307192	26315088	+	1125.38	-10.1012	0.275297	-36.692	9.80921e-295	3.38712e-291
Mup21	chr4	62147832	62150841	-	428.825	4.61247	0.137517	33.5412	1.20962e-246	3.48069e-243
Mup14	chr4	61300037	61303998	-	1170.2	7.95935	0.253819	31.3584	7.47983e-216	1.43488e-212
C6	chr15	4727210	4804045	+	490.516	3.34753	0.109345	30.6144	7.88466e-206	1.36129e-202
Mup7	chr4	60066469	60070475	-	2136.87	6.87077	0.226336	30.3565	2.06237e-202	3.23698e-199
Slc22a26	chr19	7781981	7802667	-	247.745	-8.30298	0.296274	-28.0246	8.14244e-173	1.00414e-169
A1bg	chr15	60917589	60921270	-	2011.78	-9.85085	0.364781	-27.0048	1.29635e-160	1.4921e-157
Fmo3	chr1	162953800	162984491	-	509.54	-9.73165	0.361118	-26.9487	5.91104e-160	6.37838e-157
Sult3a1	chr10	33857722	33879475	+	403.092	-9.44131	0.364885	-25.8748	1.28137e-147	1.30134e-144
Cyp2c40	chr19	39767073	39812814	-	654.459	-6.04736	0.237566	-25.4555	6.13082e-143	5.88048e-140
Alas2	chrX	150547417	150570622	+	254.109	2.78307	0.109842	25.3371	1.24665e-141	1.13281e-138
Cyp2b13	chr7	26061495	26096196	+	298.093	-8.56504	0.366568	-23.3655	9.59328e-121	7.88704e-118
Col5a3	chr9	20770050	20815034	-	113.235	2.49428	0.110603	22.5517	1.29326e-112	9.70787e-110
Cyp4a12a	chr4	115299046	115332815	+	164.345	7.78255	0.348011	22.3629	9.03615e-111	6.50038e-108
Aox3	chr1	58113136	58200452	+	3439.74	1.78577	0.0811742	21.9993	2.92669e-107	2.02117e-104
Cyp3a44	chr5	145773983	145805874	-	351.089	-8.36372	0.381414	-21.9282	1.39874e-106	9.28816e-104
Cyp2u1	chr3	131290491	131303227	-	101.309	3.52933	0.167609	21.0569	1.97814e-98	1.17767e-95
Ctsc	chr7	88278093	88310875	+	453.838	-1.44015	0.0686399	-20.9813	9.72089e-98	5.59437e-95
Cyp3a41a	chr5	145558664	145720136	-	281.054	-8.1526	0.390971	-20.8522	1.45635e-96	8.11095e-94
Slc22a27	chr19	7864389	7966027	-	75.5213	-5.4763	0.270995	-20.2081	8.3072e-91	4.48199e-88
Slc22a28	chr19	8062209	8131982	-	53.491	3.171	0.157407	20.1452	2.96309e-90	1.55024e-87
BC089597	chr10	127866476	127877319	+	487.607	-1.83389	0.0930001	-19.7192	1.47465e-86	7.48816e-84
Rassf3	chr10	121410351	121476250	-	192.854	1.5236	0.0782314	19.4756	1.76965e-84	8.72944e-82
Susd4	chr1	182764906	182895654	+	49.0412	2.91945	0.153091	19.0701	4.47361e-81	2.14547e-78
Mup1	chr4	60498013	60501960	-	773.401	4.26759	0.230872	18.4847	2.74461e-76	1.24699e-73
C8a	chr4	104815680	104876398	-	1956.9	1.83729	0.101877	18.0343	1.04729e-72	4.52034e-70
Cyp7b1	chr3	18071950	18243338	-	1007.57	2.77889	0.156449	17.7622	1.3867e-70	5.56778e-68
Mbl2	chr19	30232957	30239682	+	1296.33	-1.08824	0.0616003	-17.6662	7.63647e-70	2.99645e-67
Fmo2	chr1	162875047	162898712	-	101.015	-2.54245	0.146442	-17.3615	1.61377e-67	6.05689e-65
Cyp17a1	chr19	46667165	46673000	-	159.339	-4.49468	0.259586	-17.3148	3.6353e-67	1.33539e-64
Gm4956	chr1	21285246	21298312	-	35.0741	4.69431	0.273769	17.147	6.61953e-66	2.38096e-63
Cyp2c38	chr19	39389556	39463075	-	239.031	-2.2961	0.136363	-16.8381	1.28233e-63	4.51823e-61
Cyp4a12b	chr4	115411624	115439034	+	40.501	6.42758	0.391088	16.4351	1.07251e-60	3.70337e-58
Tcn2	chr11	3917078	3932078	-	329.077	-0.931611	0.058157	-16.0189	9.43055e-58	3.19252e-55
Prlr	chr15	10177238	10349180	+	585.942	-2.20556	0.139219	-15.8424	1.58573e-56	5.26493e-54
C4a	chr17	34809092	34823454	-	145.657	4.07569	0.257427	15.8324	1.85974e-56	6.05819e-54
Mup12	chr4	60737381	60741281	-	331.022	4.65939	0.296694	15.7044	1.41202e-55	4.51455e-53
Ccnd1	chr7	144929931	144939925	-	220.004	-2.04416	0.131054	-15.5978	7.53007e-55	2.36376e-52
Ociad2	chr5	73322199	73338639	-	72.0968	1.54708	0.100553	15.3858	2.0396e-53	6.28817e-51
Cyp2c68	chr19	39688836	39741101	-	1002.36	-1.73913	0.11343	-15.3322	4.66075e-53	1.36386e-50
Cyp3a16	chr5	145436309	145469723	-	54.8681	-6.20181	0.404482	-15.3327	4.62199e-53	1.36386e-50
Hao1	chr2	134497361	134554352	-	872.722	1.06629	0.0696179	15.3163	5.95024e-53	1.71218e-50
Slc41a2	chr10	83231139	83337817	-	119.982	2.12886	0.139881	15.219	2.64343e-52	7.48179e-50
Hsd3b5	chr3	98618636	98645534	-	509.224	4.16909	0.278625	14.9631	1.27944e-50	3.50628e-48
Papss2	chr19	32595715	32667187	+	829.549	-1.18988	0.0798339	-14.9044	3.08504e-50	8.32237e-48
Abcg2	chr6	58596672	58692451	+	318.164	1.37451	0.0928771	14.7992	1.4814e-49	3.93481e-47
Ces1c	chr8	93099016	93131283	-	8738.34	-0.775824	0.053016	-14.6338	1.7102e-48	4.47372e-46
Ugt2b1	chr5	86916639	86926503	-	1660.22	1.23334	0.0844875	14.5979	2.89752e-48	7.46653e-46
Tmem19	chr10	115340740	115362262	-	341.348	1.14479	0.0784477	14.5931	3.10893e-48	7.77907e-46
Fam84b	chr15	60818996	60825080	-	52.002	-2.44641	0.167979	-14.5638	4.77283e-48	1.17718e-45
Hao2	chr3	98874519	98893230	-	32.0637	-5.53028	0.381766	-14.486	1.48449e-47	3.60982e-45
Cyp2c39	chr19	39510822	39568529	+	19.495	-3.30918	0.231497	-14.2947	2.36033e-46	5.58233e-44
Nat8	chr6	85830387	85831890	-	20.2224	4.79028	0.335101	14.295	2.34952e-46	5.58233e-44
Rtn4	chr11	29692898	29744414	+	329.892	-1.31832	0.0931082	-14.159	1.64406e-45	3.83577e-43
9030619P08Rik	chr15	75427606	75431829	-	75.2971	-3.6463	0.258672	-14.0962	4.00673e-45	9.22349e-43
Abcd2	chr15	91145871	91191807	-	276.126	-3.25744	0.231692	-14.0594	6.74919e-45	1.53322e-42
Sult2a2	chr7	13733506	13779637	+	93.7451	-6.27651	0.447499	-14.0257	1.08481e-44	2.43238e-42
Hexb	chr13	97176331	97198357	-	71.4917	-1.71394	0.123787	-13.8458	1.34866e-43	2.98521e-41
Qpct	chr17	79051906	79090243	+	60.9982	-1.3241	0.0957552	-13.828	1.72786e-43	3.77613e-41
Sult2a1	chr7	13796246	13837410	-	43.3668	-5.99621	0.438085	-13.6873	1.20883e-42	2.6088e-40
Serpina3m	chr12	104387164	104394257	+	1018.92	-1.0654	0.078333	-13.6009	3.95678e-42	8.4338e-40
Ces3a	chr8	105048599	105058414	+	4873.63	0.927815	0.0686387	13.5174	1.23512e-41	2.60053e-39
Cyp2a22	chr7	26931631	26939386	-	109.802	-4.07791	0.30467	-13.3847	7.43301e-41	1.52775e-38
F2r	chr13	95601789	95618433	-	130.93	1.26642	0.0952502	13.2957	2.45048e-40	4.97735e-38
Srd5a1	chr13	69573449	69611463	-	223.268	1.25524	0.0944185	13.2944	2.49352e-40	5.00589e-38
Nipal1	chr5	72647796	72671078	+	76.818	-3.61766	0.272228	-13.2891	2.67919e-40	5.3168e-38
Atp6v0d2	chr4	19876838	19922566	-	23.976	-3.42452	0.258961	-13.2241	6.36804e-40	1.24937e-37
Aox1	chr1	58029969	58106410	+	519.305	1.01397	0.0770028	13.168	1.34113e-39	2.60164e-37
Cyp2c37	chr19	39992424	40012243	+	1878.86	-1.34246	0.102767	-13.0631	5.34837e-39	1.026e-36
Acnat2	chr4	49379845	49408151	-	150.115	-2.36419	0.181477	-13.0275	8.53091e-39	1.61853e-36
Cml5	chr6	85817218	85820972	-	17.3307	5.12588	0.394359	12.998	1.25568e-38	2.35645e-36
Gm4794	chr10	33766424	33782115	-	29.2439	-5.77626	0.445086	-12.9778	1.63426e-38	3.03393e-36
C9	chr15	6445333	6498476	+	1310.98	1.26135	0.0973882	12.9518	2.29575e-38	4.21662e-36
Acot3	chr12	84052151	84059564	+	135.638	-4.21569	0.327772	-12.8616	7.3994e-38	1.34474e-35
Bche	chr3	73635809	73708415	-	665.769	-0.947851	0.074049	-12.8003	1.63254e-37	2.93603e-35
Ugt1a1	chr1	88211959	88220002	+	896.578	-0.727556	0.057682	-12.6132	1.78527e-36	3.17759e-34
C3	chr17	57203973	57228136	-	21239.4	-0.702351	0.0561415	-12.5104	6.5516e-36	1.15422e-33
Mcm10	chr2	4990724	5012791	-	189.756	1.6046	0.128608	12.4767	1.00017e-35	1.74424e-33
Ugt1a9	chr1	88070779	88220002	+	147.141	-1.59994	0.129089	-12.3941	2.81431e-35	4.8589e-33
Capn8	chr1	182565007	182632352	+	19.4626	4.45109	0.363454	12.2466	1.75083e-34	2.99288e-32
Sdr9c7	chr10	127898535	127911759	+	164.142	1.18652	0.0978641	12.1241	7.86889e-34	1.33193e-31
Sult1a1	chr7	126672870	126676357	-	869.47	-1.15662	0.097134	-11.9075	1.08193e-32	1.81355e-30
Nudt7	chr8	114133579	114152305	+	1370.72	1.32403	0.111205	11.9063	1.09786e-32	1.82256e-30
Chpt1	chr10	88472813	88503970	-	549.446	1.20152	0.101074	11.8876	1.37303e-32	2.25765e-30
Tm6sf2	chr8	70072932	70080052	+	83.8036	-1.12316	0.0949003	-11.8352	2.56881e-32	4.184e-30
Hsd3b2	chr3	98711107	98724543	-	108.819	1.37171	0.115973	11.8279	2.80206e-32	4.52127e-30
Eci3	chr13	34946614	34963809	-	17.5242	-5.2265	0.442008	-11.8244	2.91894e-32	4.66625e-30
Abcb10	chr8	123952459	123983122	-	150.557	0.891392	0.0767298	11.6173	3.3664e-31	5.33219e-29
Col27a1	chr4	63215412	63334990	+	80.4944	1.97417	0.170255	11.5954	4.34951e-31	6.82676e-29
Acot4	chr12	84038379	84044723	+	102.251	-1.52269	0.132581	-11.485	1.57013e-30	2.42039e-28
Selenbp2	chr3	94693573	94704406	+	1872.13	3.60529	0.314602	11.4599	2.09843e-30	3.20614e-28
Mup3	chr4	62083476	62087312	-	9000.74	0.920681	0.0806916	11.4099	3.73289e-30	5.60421e-28
Lama3	chr18	12334024	12583012	+	23.4327	1.9633	0.173016	11.3475	7.62775e-30	1.12558e-27
Vldlr	chr19	27217020	27254231	+	22.8157	-2.76333	0.243548	-11.3461	7.75229e-30	1.13426e-27
Mup8	chr4	60218621	60222599	-	14.3505	4.43277	0.391799	11.3139	1.11987e-29	1.62475e-27
Dpy19l1	chr9	24411779	24503140	-	257.779	0.803635	0.0712578	11.2778	1.68839e-29	2.42917e-27
Nox4	chr7	87246795	87398606	+	149.623	1.56137	0.1388	11.249	2.34131e-29	3.34072e-27
Clstn3	chr6	124430756	124464784	-	26.6186	2.40493	0.215917	11.1382	8.1711e-29	1.15634e-26
Cdo1	chr18	46713205	46728342	-	3015.56	-0.525196	0.0471686	-11.1345	8.52596e-29	1.19675e-26
Gbp3	chr3	142560052	142573212	+	63.8385	-1.82575	0.164	-11.1326	8.70199e-29	1.21161e-26
Chic1	chrX	103356476	103396118	+	63.8396	-1.61275	0.145202	-11.1069	1.16094e-28	1.60348e-26
Fitm1	chr14	55575674	55576952	+	46.5999	2.39057	0.216863	11.0234	2.94823e-28	4.03977e-26
Agt	chr8	124556587	124569707	-	1356.88	-0.549385	0.0498552	-11.0196	3.07375e-28	4.17861e-26
Phyh	chr2	4918996	4938743	+	3510.36	0.523736	0.0479625	10.9197	9.27909e-28	1.24189e-25
Zkscan3	chr13	21387004	21402755	-	138.188	0.818065	0.0751255	10.8893	1.29608e-27	1.69521e-25
Ugt2b38	chr5	87409940	87424203	-	39.6798	3.34596	0.308513	10.8454	2.09682e-27	2.72193e-25
Igtp	chr11	58199556	58207592	+	137.512	-1.29121	0.1192	-10.8322	2.42215e-27	3.12077e-25
Il1rap	chr16	26581705	26725147	+	432.252	0.664919	0.0614295	10.8241	2.64657e-27	3.38466e-25
Pon1	chr6	5168090	5193946	-	2998.5	-0.670325	0.0621577	-10.7842	4.08563e-27	5.18665e-25
Hacl1	chr14	31607226	31640965	-	1721.47	-1.01398	0.0940543	-10.7808	4.24179e-27	5.34558e-25
Tpmt	chr13	47023543	47043217	-	143.381	1.03026	0.0956749	10.7684	4.8562e-27	6.07553e-25
Enpp1	chr10	24641411	24712102	-	99.5668	-0.954762	0.0889707	-10.7312	7.26483e-27	9.02354e-25
Acss3	chr10	106936164	107123664	-	169.16	-1.72847	0.161827	-10.681	1.24967e-26	1.54111e-24
Hamp2	chr7	30922372	30924181	-	130.696	-3.70628	0.348907	-10.6225	2.34118e-26	2.8667e-24
AW112010	chr19	11047612	11050566	-	240.818	-0.976048	0.0919881	-10.6106	2.66053e-26	3.23479e-24
Slc16a5	chr11	115462473	115474398	+	40.179	-2.53782	0.23932	-10.6043	2.84556e-26	3.4117e-24
Trim24	chr6	37870811	37966289	+	142.112	-1.68053	0.159265	-10.5518	4.98229e-26	5.93236e-24
Cyp2b10	chr7	25897664	25926624	+	93.7085	-2.75558	0.261284	-10.5463	5.28389e-26	6.24838e-24
Prom1	chr5	43993622	44101736	-	18.0517	-2.63457	0.251969	-10.4559	1.3764e-25	1.60564e-23
Slco1a4	chr6	141805440	141856171	-	513.674	-1.53056	0.147324	-10.3891	2.78012e-25	3.22139e-23
Zfp445	chr9	122848910	122866006	-	530.733	0.966709	0.0933882	10.3515	4.11931e-25	4.70993e-23
Serpine2	chr1	79794321	79858665	-	47.6366	1.95751	0.18973	10.3174	5.88225e-25	6.63772e-23
Adh1	chr3	138277645	138290691	+	5512.98	-0.537253	0.0526953	-10.1955	2.07745e-24	2.32904e-22
Sybu	chr15	44671856	44788063	-	6.36891	-3.88961	0.383958	-10.1303	4.05451e-24	4.5162e-22
Scara5	chr14	65666403	65764826	+	22.4259	4.10881	0.405762	10.1262	4.22879e-24	4.68013e-22
Serpina6	chr12	103646632	103657071	-	510.651	-1.42818	0.14106	-10.1246	4.29559e-24	4.72378e-22
Fam19a2	chr10	123264076	123741204	+	9.1037	-4.19644	0.417686	-10.0469	9.48315e-24	1.02329e-21
Aqp4	chr18	15389394	15403684	-	16.1246	2.63203	0.263328	9.99526	1.59869e-23	1.70379e-21
Lipc	chr9	70798128	70934808	-	617.084	-0.551265	0.0555745	-9.91939	3.42847e-23	3.6093e-21
Arsa	chr15	89472476	89477424	-	74.4838	1.46438	0.148981	9.8293	8.42002e-23	8.75733e-21
Apcs	chr1	172893961	172895054	-	230.359	-1.30126	0.132429	-9.8261	8.69156e-23	8.98562e-21
Rsph4a	chr10	33905111	33916021	+	7.076	-3.95543	0.406323	-9.7347	2.14455e-22	2.19087e-20
Hsd3b3	chr3	98741476	98763128	-	411.042	0.841042	0.0866352	9.70785	2.79151e-22	2.83502e-20
Vnn3	chr10	23851462	23869843	+	247.495	-0.863787	0.0890806	-9.69669	3.11448e-22	3.12625e-20
LOC622167	chr4	103382500	103492188	+	7.85495	3.97549	0.41175	9.65509	4.67732e-22	4.66786e-20
Apoa4	chr9	46240844	46243458	+	479.083	-1.14688	0.11928	-9.61504	6.90796e-22	6.85436e-20
4833442J19Rik	chr6	149141513	149151170	+	121.454	1.80132	0.188009	9.58107	9.60457e-22	9.4756e-20
Afm	chr5	90518949	90553544	+	984.976	-0.630832	0.0658851	-9.57473	1.02124e-21	1.0018e-19
Ahsg	chr16	22892042	22899438	+	14888.4	-0.561442	0.0588729	-9.53651	1.47725e-21	1.44095e-19
Trhde	chr10	114398821	114801370	-	16.6869	2.04085	0.214397	9.519	1.74856e-21	1.69601e-19
Slco1a1	chr6	141907281	141946962	-	1630.36	1.93943	0.205605	9.4328	3.99284e-21	3.8298e-19
Uba7	chr9	107975567	107984056	+	75.0475	-1.08412	0.116137	-9.33485	1.0113e-20	9.59347e-19
Ildr2	chr1	166254139	166316832	+	191.811	-1.22259	0.131355	-9.30752	1.30856e-20	1.23455e-18
Gm13152	chr4	147175866	147513420	+	40.1897	1.4253	0.153765	9.26935	1.87278e-20	1.74776e-18
Cyp4a14	chr4	115486200	115496141	-	1021.99	-3.30343	0.356844	-9.25736	2.0955e-20	1.94509e-18
Serpinb1a	chr13	32842092	32851185	-	55.3806	-2.66521	0.288118	-9.2504	2.2366e-20	2.06497e-18
Cyp2f2	chr7	27119955	27133660	+	2105.65	0.713076	0.0771786	9.23929	2.48127e-20	2.27868e-18
Rarres1	chr3	67478886	67515523	-	146.56	1.30918	0.142208	9.20612	3.38134e-20	3.08883e-18
Ifi44	chr3	151730923	151749959	-	17.7882	-1.6344	0.178785	-9.14166	6.14984e-20	5.58826e-18
Adh6-ps1	chr3	138374121	138388291	+	157.72	1.66212	0.182726	9.09624	9.35136e-20	8.45294e-18
Dcaf6	chr1	165329501	165460463	-	169.373	-0.650685	0.0716128	-9.08614	1.02613e-19	9.22717e-18
Fmo4	chr1	162793883	162812549	-	27.6705	-1.52888	0.168289	-9.08484	1.03848e-19	9.28978e-18
Agpat9	chr5	100846229	100899102	+	29.2635	-1.62154	0.17936	-9.04071	1.55655e-19	1.38525e-17
Gypc	chr18	32528320	32560034	-	26.7878	-1.32831	0.148543	-8.94227	3.81251e-19	3.32439e-17
Fam176a	chr6	82041628	82093099	+	274.993	0.618845	0.0695965	8.8919	6.00701e-19	5.18555e-17
1700055N04Rik	chr19	3958808	3970438	+	4.37797	-3.99981	0.451571	-8.85754	8.17994e-19	6.99142e-17
Snhg11	chr2	158375638	158386145	+	9.50894	2.54445	0.288487	8.81998	1.14475e-18	9.73604e-17
Grhpr	chr4	44981411	44990696	+	360.767	0.747271	0.0850073	8.79067	1.48673e-18	1.25211e-16
Ncald	chr15	37366175	37792428	-	84.7944	-0.887373	0.101128	-8.77478	1.71239e-18	1.42823e-16
Fam126a	chr5	23960936	24030683	-	58.582	-0.996217	0.113595	-8.76993	1.78775e-18	1.48392e-16
Atg16l2	chr7	101289616	101302088	-	36.7493	1.52858	0.174422	8.76367	1.88987e-18	1.56118e-16
Fgl1	chr8	41191434	41215156	-	861.749	-1.32202	0.152489	-8.66957	4.33745e-18	3.48307e-16
Tapbp	chr17	33919478	33929290	+	223.14	-0.539514	0.0624166	-8.64377	5.43892e-18	4.34736e-16
Enpp2	chr15	54838898	54920146	-	219.599	0.797219	0.0935448	8.52232	1.56385e-17	1.22727e-15
Ugt1a5	chr1	88166012	88220002	+	161.011	-1.8845	0.221302	-8.51548	1.65901e-17	1.29606e-15
Ugt1a6b	chr1	88103257	88218998	+	176.666	0.636922	0.0749817	8.49437	1.99008e-17	1.54075e-15
Rad51l1	chr12	79297282	79814690	+	8.66751	-3.322	0.39178	-8.47923	2.26682e-17	1.74717e-15
Hpgd	chr8	56294552	56321046	+	432.939	-0.922534	0.108921	-8.46975	2.45917e-17	1.887e-15
Ugt2b35	chr5	87000860	87013274	+	1077.62	0.804343	0.0953144	8.43884	3.20499e-17	2.43966e-15
Gpc1	chr1	92831686	92860196	+	19.5931	1.80554	0.214269	8.42652	3.56089e-17	2.69644e-15
Ly6a	chr15	74994877	74997888	-	28.7776	-1.2066	0.143387	-8.415	3.92881e-17	2.96205e-15
Sult1d1	chr5	87554650	87569006	-	555.401	-0.871843	0.103785	-8.40046	4.44726e-17	3.32389e-15
Tmem98	chr11	80810415	80822033	+	28.7871	-1.14239	0.137095	-8.33286	7.89156e-17	5.84755e-15
Cxadr	chr16	78301691	78359785	+	552.241	0.525959	0.0631295	8.33142	7.98759e-17	5.89341e-15
Cables1	chr18	11839274	11945627	+	14.9831	-1.76838	0.213813	-8.27069	1.33187e-16	9.74356e-15
4930420K17Rik	chr5	9100737	9118983	+	156.154	0.659131	0.0797273	8.26732	1.37008e-16	9.9808e-15
Vsig4	chrX	96247203	96293438	-	106.248	-0.876025	0.106447	-8.22969	1.87702e-16	1.36163e-14
Serpinb8	chr1	107590006	107608978	+	13.4694	-1.85327	0.225919	-8.20324	2.34e-16	1.69038e-14
C730027H18Rik	chr10	71168737	71182040	-	24.981	1.57399	0.192004	8.19772	2.44998e-16	1.76245e-14
Igfals	chr17	24878770	24882008	+	452.921	-0.651805	0.0798229	-8.16564	3.19733e-16	2.28107e-14
Gsto1	chr19	47854989	47864788	+	255.829	-0.506058	0.0623435	-8.11725	4.7685e-16	3.36034e-14
Coq7	chr7	118525062	118533313	-	49.4936	0.845415	0.104309	8.10491	5.27827e-16	3.67457e-14
Cyp2c53-ps	chr19	39229254	39274737	+	5.68966	3.15895	0.389756	8.10494	5.277e-16	3.67457e-14
Spint2	chr7	29256330	29281977	-	104.813	0.568779	0.0702499	8.09651	5.65596e-16	3.92169e-14
Gbp7	chr3	142530338	142550083	+	141.751	-1.1721	0.145707	-8.04418	8.68215e-16	5.972e-14
Tgm1	chr14	55700009	55713492	-	46.9807	-1.41426	0.175977	-8.03661	9.23545e-16	6.32738e-14
Slc15a5	chr6	137983590	138079916	-	7.89369	2.37581	0.296413	8.01518	1.09972e-15	7.50462e-14
Pla2g6	chr15	79286228	79328371	-	75.8708	0.765917	0.0962445	7.95803	1.74798e-15	1.18349e-13
Echdc3	chr2	6188465	6212994	-	259.947	-0.568737	0.0715539	-7.94837	1.88984e-15	1.27453e-13
2610305D13Rik	chr4	147611936	147642508	-	4.3902	3.42721	0.43221	7.9295	2.20025e-15	1.47811e-13
Zbp1	chr2	173206612	173218922	-	20.5488	-1.60709	0.203551	-7.8953	2.89622e-15	1.93811e-13
Nrp2	chr1	62703317	62818692	+	93.9023	-0.926665	0.117571	-7.88174	3.22854e-15	2.15215e-13
Fmo5	chr3	97628804	97655287	+	918.223	0.722864	0.0918349	7.87134	3.50853e-15	2.3298e-13
Cyp39a1	chr17	43667425	43751431	+	76.1628	-1.31148	0.167311	-7.8386	4.55609e-15	2.99091e-13
Sh2d4a	chr8	68276528	68347704	+	33.8894	-1.27761	0.163194	-7.82878	4.92628e-15	3.19745e-13
Fam188a	chr2	12347264	12419460	-	99.9306	0.632703	0.0808921	7.82156	5.2173e-15	3.36107e-13
Pard3b	chr1	61638824	62642284	+	37.426	1.03796	0.132738	7.81962	5.2985e-15	3.40069e-13
Mme	chr3	63295872	63382231	+	191.776	-0.813666	0.10464	-7.77584	7.49499e-15	4.79263e-13
Cyp4v3	chr8	45305802	45333196	-	1528.18	0.62785	0.0807938	7.77103	7.7853e-15	4.9599e-13
Olig1	chr16	91269769	91271939	+	4.78995	3.13038	0.405965	7.71097	1.2487e-14	7.83956e-13
Itga6	chr2	71787083	71856758	+	19.6556	-1.2718	0.165027	-7.70663	1.29183e-14	8.08094e-13
Enpp3	chr10	24773814	24836195	-	189.959	0.988304	0.128403	7.69689	1.39413e-14	8.65817e-13
Sult2a7	chr7	14465159	14492926	-	24.2225	-2.84586	0.37051	-7.68094	1.57926e-14	9.77272e-13
Cd1d1	chr3	86995836	86999340	-	772.309	-0.513335	0.0670447	-7.65661	1.90907e-14	1.17296e-12
Cmtm6	chr9	114731203	114749343	+	377.001	0.503659	0.0658803	7.64507	2.08833e-14	1.27403e-12
Klhl2	chr8	64739862	64779865	-	126.22	0.600736	0.0786543	7.63768	2.21173e-14	1.34456e-12
Slc17a8	chr10	89574020	89621249	-	41.6065	1.7927	0.234923	7.63101	2.32924e-14	1.41103e-12
Serpina12	chr12	104028769	104044443	-	180.287	1.96167	0.257402	7.62104	2.51641e-14	1.51909e-12
Akr1d1	chr6	37530173	37568815	+	931.466	-0.777988	0.102538	-7.58732	3.26592e-14	1.96468e-12
Cyp4a10	chr4	115518287	115533649	+	771.405	-1.89334	0.249657	-7.58376	3.35685e-14	2.01236e-12
Ndrg1	chr15	66929318	66969641	-	80.025	-1.21871	0.162063	-7.51994	5.48031e-14	3.25146e-12
Ctps2	chrX	162901560	163034541	+	47.0487	-0.896551	0.120016	-7.47025	8.00397e-14	4.70029e-12
Ttc21b	chr2	66184329	66256617	-	22.4433	-1.1712	0.157017	-7.4591	8.7114e-14	5.09838e-12
Herc6	chr6	57580992	57665136	+	92.4996	-0.87422	0.117372	-7.44825	9.45851e-14	5.51693e-12
Dhrs7	chr12	72650353	72664828	-	120.016	-0.761648	0.102489	-7.43154	1.07341e-13	6.19811e-12
Ces2c	chr8	104847068	104854482	+	132.75	1.43321	0.193277	7.41533	1.21326e-13	6.98234e-12
Cabyr	chr18	12741355	12755142	+	5.95096	3.10933	0.420817	7.38879	1.48167e-13	8.47056e-12
Pnpla3	chr15	84167816	84189521	+	23.2792	-2.92444	0.395963	-7.38564	1.51725e-13	8.63589e-12
Cyp2g1	chr7	26808927	26821197	+	6.78841	-2.45506	0.333909	-7.35248	1.94558e-13	1.09415e-11
A330049M08Rik	chr4	135369577	135398227	-	6.26928	-2.54099	0.346566	-7.3319	2.26913e-13	1.27197e-11
Steap2	chr5	5664831	5694568	-	41.9069	-1.14765	0.15654	-7.33139	2.27785e-13	1.27272e-11
Stambpl1	chr19	34192270	34240328	+	6.43389	-2.26324	0.309276	-7.31786	2.51949e-13	1.40319e-11
Car2	chr3	14886426	14900770	+	23.1563	-1.07877	0.147742	-7.30173	2.84089e-13	1.57711e-11
Aig1	chr10	13652709	13868830	-	23.1796	-1.01902	0.139634	-7.2978	2.92511e-13	1.61866e-11
Gbp2	chr3	142620663	142638008	+	34.9361	-1.32103	0.181429	-7.28125	3.30751e-13	1.81283e-11
H6pd	chr4	149979481	150009023	-	1240.92	0.525857	0.0731639	7.18739	6.60439e-13	3.54114e-11
Ccl9	chr11	83572917	83578636	-	193.641	-0.647597	0.0903772	-7.16549	7.7509e-13	4.13023e-11
Mmp15	chr8	95352337	95374293	+	75.8362	0.734165	0.102609	7.15495	8.37008e-13	4.4328e-11
Lrrc16a	chr13	24012484	24280790	-	62.2491	1.51482	0.212054	7.14355	9.09522e-13	4.80211e-11
Grm8	chr6	27275121	28134369	-	5.62131	2.74667	0.384536	7.14281	9.14397e-13	4.81313e-11
Mtnr1a	chr8	45069210	45088506	+	5.045	2.60085	0.365523	7.11542	1.1157e-12	5.802e-11
Slc16a12	chr19	34668406	34747111	-	305.115	-0.530894	0.0747971	-7.09778	1.26774e-12	6.55315e-11
Unc13b	chr4	43058984	43264887	+	56.8471	0.931033	0.131245	7.09385	1.30434e-12	6.70222e-11
Gas6	chr8	13465374	13494535	-	136.851	-1.05145	0.148597	-7.07585	1.48534e-12	7.60964e-11
Dleu2	chr14	61602836	61682373	-	49.431	-0.760796	0.107561	-7.07312	1.51486e-12	7.7379e-11
Ncam2	chr16	81200697	81624287	+	15.2067	1.52734	0.216041	7.06967	1.55303e-12	7.90945e-11
Htra4	chr8	25024928	25038962	-	7.54436	-1.86895	0.265662	-7.03507	1.99158e-12	1.00835e-10
Lepr	chr4	101717407	101815354	+	44.8678	-1.94511	0.276721	-7.02914	2.07805e-12	1.04905e-10
Camk1d	chr2	5293457	5714664	-	369.83	-0.78568	0.111876	-7.02275	2.17547e-12	1.09503e-10
Sgk3	chr1	9798130	9902568	+	64.6149	-0.69362	0.0995364	-6.9685	3.20328e-12	1.5984e-10
Serpina7	chrX	139079250	139085236	-	119.153	1.33602	0.192258	6.94911	3.67587e-12	1.82368e-10
D9Ertd402e	chr9	122805547	122836332	+	107.572	0.721746	0.104249	6.9233	4.41238e-12	2.17657e-10
Ces1e	chr8	93201218	93229619	-	603.221	0.622441	0.0902126	6.89971	5.21072e-12	2.56305e-10
Slc16a7	chr10	125227485	125328535	-	160.467	-0.844517	0.122455	-6.89655	5.32814e-12	2.61336e-10
Sp140	chr1	85600703	85645036	+	14.0282	-1.27479	0.185163	-6.8847	5.79103e-12	2.8164e-10
Mars	chr10	127296221	127311786	-	220.213	0.5508	0.0801746	6.87001	6.41983e-12	3.11344e-10
Txndc16	chr14	45134448	45219394	-	25.6201	-1.177	0.172017	-6.84237	7.78958e-12	3.74616e-10
Plcb1	chr2	134786164	135475258	+	91.8951	0.586886	0.0858245	6.83821	8.01902e-12	3.84579e-10
Olfm3	chr3	114904363	115125256	+	16.7596	1.27893	0.187897	6.80653	9.99789e-12	4.76833e-10
Naip2	chr13	100144063	100202092	-	40.2961	-0.810436	0.119132	-6.80283	1.02585e-11	4.87916e-10
Ifit3	chr19	34583529	34588982	+	50.3322	-1.06737	0.158197	-6.74713	1.50795e-11	7.09395e-10
Slc17a4	chr13	23897889	23915007	-	141.259	-0.96849	0.144047	-6.72341	1.77525e-11	8.32874e-10
Rnf170	chr8	26119380	26143869	+	169.261	-0.899126	0.133779	-6.72097	1.80522e-11	8.44639e-10
Nek6	chr2	38511697	38587490	+	128.85	0.521017	0.0775621	6.71742	1.84974e-11	8.63129e-10
Cspg5	chr9	110243783	110262576	+	3.99061	2.80209	0.417168	6.71693	1.85592e-11	8.63679e-10
Slc17a1	chr13	23870273	23895730	+	35.5746	-0.867968	0.12926	-6.71492	1.88173e-11	8.73336e-10
Pcp4l1	chr1	171173264	171196268	-	14.7091	-1.48914	0.221966	-6.70886	1.96146e-11	9.05473e-10
Agxt	chr1	93135276	93145421	+	1142.28	-0.648766	0.0968855	-6.69621	2.13895e-11	9.82151e-10
Serp1	chr3	58521971	58525884	-	1089.29	0.594032	0.0898862	6.60871	3.87671e-11	1.73398e-09
Ces2b	chr8	104831644	104838652	+	4.24073	2.84366	0.43381	6.55509	5.56084e-11	2.46807e-09
Man2b2	chr5	36806813	36830649	-	118.986	-0.543129	0.0829667	-6.54635	5.89612e-11	2.61016e-09
Timm9	chr12	71123172	71136675	-	59.8401	0.654354	0.0999804	6.54482	5.95657e-11	2.63018e-09
Fgfr1	chr8	25518772	25575714	+	15.5959	1.19622	0.182848	6.54216	6.06371e-11	2.66387e-09
Tmsb4x	chrX	167207094	167209218	-	272.668	-0.586679	0.0896989	-6.54054	6.1297e-11	2.68602e-09
Car3	chr3	14863538	14872373	+	7082.57	0.730668	0.111731	6.53955	6.17031e-11	2.69016e-09
Slc22a29	chr19	8160168	8218839	-	6.73689	-2.44886	0.37472	-6.53516	6.35418e-11	2.75641e-09
Dirc2	chr16	35694903	35769356	-	120.895	0.617519	0.0945282	6.53265	6.46171e-11	2.79602e-09
Socs2	chr10	95411490	95416857	-	105.593	-1.90774	0.292308	-6.52645	6.73481e-11	2.90691e-09
Lcn13	chr2	25700074	25703326	+	2.62079	3.21122	0.492465	6.5207	6.99792e-11	2.99799e-09
Camkk2	chr5	122731170	122779410	-	46.0502	-0.838445	0.129083	-6.4954	8.28141e-11	3.53034e-09
Naa30	chr14	49172227	49191031	+	118.421	0.516105	0.0795566	6.48727	8.74041e-11	3.71683e-09
Gnai1	chr5	18265135	18360413	-	8.54611	1.86119	0.28747	6.47438	9.52007e-11	4.01868e-09
Sult2a5	chr7	13623967	13670807	+	5.09761	-3.27429	0.50699	-6.45829	1.0589e-10	4.45898e-09
Ptpn9	chr9	56994968	57062807	+	78.6934	-0.57136	0.088903	-6.42678	1.30331e-10	5.46156e-09
Dqx1	chr6	83057844	83067219	+	41.2366	-0.968562	0.150891	-6.41896	1.37205e-10	5.72184e-09
Tceal8	chrX	136168984	136172251	-	33.1004	-0.863585	0.134662	-6.41297	1.42712e-10	5.92288e-09
Cela1	chr15	100674422	100687920	-	75.636	0.784139	0.122422	6.40524	1.50138e-10	6.18646e-09
Ang	chr14	51091077	51102009	+	385.636	-0.573512	0.0895995	-6.40084	1.54529e-10	6.35223e-09
Bet1	chr6	4076904	4086927	-	195.129	0.511081	0.0800894	6.38139	1.75493e-10	7.19688e-09
Fbxw9	chr8	85060119	85067120	+	61.7929	0.729062	0.114531	6.36564	1.94482e-10	7.93789e-09
Tmx4	chr2	134594502	134644121	-	112.19	0.603185	0.094935	6.35366	2.10248e-10	8.56115e-09
Ar	chrX	98149750	98317147	+	20.8029	-1.16495	0.183775	-6.33901	2.31242e-10	9.37181e-09
Ugt2b37	chr5	87240492	87254788	-	40.9653	-1.99299	0.314419	-6.33864	2.31798e-10	9.37236e-09
Clic5	chr17	44188572	44280168	+	10.2164	1.64579	0.26001	6.32971	2.45618e-10	9.90792e-09
Ugt1a10	chr1	88055411	88220002	+	6.33737	-2.08017	0.329312	-6.3167	2.67204e-10	1.07037e-08
Dock10	chr1	80501073	80758553	-	54.3127	-0.743391	0.117699	-6.31603	2.68376e-10	1.07257e-08
Irgm2	chr11	58214977	58222783	+	203.1	-0.73755	0.116803	-6.31451	2.71027e-10	1.08067e-08
Keg1	chr19	12695790	12719896	+	539.495	0.882348	0.139952	6.30466	2.88828e-10	1.14899e-08
Bmper	chr9	23223076	23485202	+	5.24846	-1.96084	0.31239	-6.27689	3.45406e-10	1.36463e-08
Gbp6	chr5	105270702	105293699	-	83.989	-1.1071	0.176732	-6.26431	3.74483e-10	1.47613e-08
Tnik	chr3	28263214	28670585	+	23.506	-0.888017	0.142244	-6.2429	4.29534e-10	1.68161e-08
Acot2	chr12	83987861	83993875	+	21.8428	-1.19212	0.19238	-6.19672	5.76536e-10	2.23683e-08
Treh	chr9	44673238	44686304	+	2.57901	2.7831	0.452855	6.14566	7.96295e-10	3.06876e-08
2200002D01Rik	chr7	29247521	29248467	-	16.3602	1.07536	0.175118	6.14077	8.21202e-10	3.14581e-08
Rps16	chr7	28350689	28352698	+	275.762	0.513477	0.083616	6.1409	8.20539e-10	3.14581e-08
Pter	chr2	12924041	13003453	+	295.939	-0.528599	0.0862376	-6.12956	8.81214e-10	3.35853e-08
Dnahc11	chr12	117877982	118199043	-	4.62112	-1.99661	0.326119	-6.12232	9.22217e-10	3.49936e-08
1700024P16Rik	chr4	104913456	105016863	+	22.4164	0.982135	0.160722	6.11077	9.91507e-10	3.75403e-08
Hsd17b6	chr10	127990936	128007508	-	516.825	-0.927103	0.152219	-6.0906	1.12488e-09	4.24969e-08
Pim1	chr17	29491045	29495459	+	37.5992	1.01654	0.167761	6.05942	1.36611e-09	5.12736e-08
Agtr1a	chr13	30336356	30382867	+	190.362	-0.579117	0.0957501	-6.04822	1.46459e-09	5.47318e-08
Gbp10	chr5	105215699	105239533	-	80.7576	-1.41712	0.234731	-6.03722	1.56791e-09	5.83405e-08
Sult5a1	chr8	123142847	123158280	-	57.9341	-0.949181	0.157376	-6.03128	1.62666e-09	6.03965e-08
Nmi	chr2	51948499	51973208	-	68.6292	-0.677864	0.112433	-6.02906	1.6492e-09	6.11017e-08
Ddx60	chr8	61928089	62037695	+	82.1416	-0.992382	0.16461	-6.02869	1.65296e-09	6.11099e-08
Ak4	chr4	101419289	101467771	+	219.868	0.62827	0.104692	6.00113	1.95944e-09	7.18255e-08
Zfp820	chr17	21816876	21845759	-	17.9048	-0.996	0.1662	-5.99277	2.06302e-09	7.5462e-08
Akr1b7	chr6	34412362	34423137	+	2.85367	-2.53579	0.424187	-5.978	2.25897e-09	8.22808e-08
Tmc7	chr7	118535844	118584686	-	17.1465	1.8762	0.314328	5.96893	2.3882e-09	8.68049e-08
Mir1948	chr18	12714811	12714895	+	3.51824	2.36129	0.397957	5.93353	2.96486e-09	1.0598e-07
Pdlim1	chr19	40222239	40271616	-	68.528	-0.507656	0.0856834	-5.92479	3.12704e-09	1.11087e-07
Tgtp1	chr11	48985329	48992246	-	14.7764	-1.24632	0.210563	-5.91898	3.23939e-09	1.14842e-07
Sgsm1	chr5	113243220	113310786	-	8.19107	-1.54897	0.262369	-5.90379	3.55239e-09	1.2568e-07
Cyp2c67	chr19	39608859	39649042	-	449.56	0.604186	0.103006	5.86556	4.47631e-09	1.55813e-07
Slc34a2	chr5	53049353	53071663	+	11.7692	-1.78546	0.304606	-5.86153	4.5862e-09	1.59318e-07
Mbd1	chr18	74268288	74282684	+	161.267	1.28225	0.218912	5.85736	4.70275e-09	1.63038e-07
Gimap8	chr6	48647234	48660875	+	34.3753	-0.75277	0.128854	-5.84203	5.15683e-09	1.7771e-07
Eif4e3	chr6	99625137	99666771	-	20.9485	-0.944667	0.162151	-5.82586	5.68207e-09	1.9542e-07
Evc	chr5	37299171	37336881	-	10.251	-1.27973	0.220053	-5.81555	6.04351e-09	2.07438e-07
St6gal1	chr16	23224740	23360350	+	381.374	-0.525499	0.0904208	-5.81171	6.18396e-09	2.11792e-07
Lyz2	chr10	117277541	117282272	-	175.406	-0.652219	0.112375	-5.80396	6.47651e-09	2.20112e-07
Postn	chr3	54361107	54391041	+	56.6231	-0.821294	0.141552	-5.80205	6.55096e-09	2.22205e-07
Dapk1	chr13	60601947	60763186	+	369.114	-0.587389	0.101366	-5.79472	6.84342e-09	2.30315e-07
Phospho1	chr11	95824500	95832140	+	8.54295	1.57095	0.271979	5.77598	7.65068e-09	2.56483e-07
Sparcl1	chr5	104079109	104114088	-	33.3091	-0.862992	0.14957	-5.76983	7.93533e-09	2.65511e-07
Serpina1e	chr12	103946932	103956897	-	5554.4	2.40731	0.417995	5.75919	8.4517e-09	2.80613e-07
Csrp1	chr1	135729197	135752229	+	39.9819	-0.689232	0.119874	-5.74963	8.94392e-09	2.95817e-07
Gm8883	chr1	71888112	71891204	+	56.736	-0.622518	0.108443	-5.7405	9.4399e-09	3.1103e-07
Hamp	chr7	30942369	30944017	-	554.687	-0.957366	0.167022	-5.73198	9.92621e-09	3.2581e-07
Slc11a2	chr15	100387900	100423055	-	118.293	0.591833	0.103729	5.70554	1.15976e-08	3.77797e-07
Pak1	chr7	97842939	97912381	+	9.98179	-1.27078	0.222835	-5.70278	1.1787e-08	3.83244e-07
Mup13	chr4	61224307	61228286	-	18.3408	1.33928	0.234921	5.701	1.19106e-08	3.86535e-07
Ttc7b	chr12	100300770	100520822	-	56.6581	0.596613	0.104667	5.70013	1.19714e-08	3.8778e-07
Corin	chr5	72300025	72504540	-	1.89638	-2.66477	0.469774	-5.67245	1.40772e-08	4.51754e-07
Oas1a	chr5	120896257	120907525	-	14.4118	-1.1719	0.207631	-5.64414	1.66013e-08	5.29799e-07
Ifi204	chr1	173747294	173766919	-	35.7781	-0.706516	0.125248	-5.64093	1.6913e-08	5.37759e-07
Acad9	chr3	36066000	36092857	+	218.805	-0.54417	0.0968263	-5.62007	1.90883e-08	6.01595e-07
Ifit2	chr19	34550694	34576534	+	29.0965	-0.782478	0.139231	-5.62001	1.90949e-08	6.01595e-07
Dntt	chr19	41029275	41059525	+	7.78306	-1.63609	0.291176	-5.61893	1.92148e-08	6.0427e-07
Slc25a33	chr4	149744036	149774267	-	50.7691	0.786034	0.140454	5.59637	2.18886e-08	6.80912e-07
Ero1lb	chr13	12565883	12609528	+	413.903	0.780393	0.139552	5.59214	2.24291e-08	6.95223e-07
Hcrtr2	chr9	76225880	76323578	-	1.99721	2.6456	0.47744	5.54122	3.00379e-08	9.22785e-07
Evc2	chr5	37338478	37425054	+	5.47341	-1.57291	0.284051	-5.53742	3.06958e-08	9.36331e-07
Gm11837	chr4	14930641	14953030	+	7.83796	-1.35409	0.244532	-5.53745	3.06902e-08	9.36331e-07
Klrk1	chr6	129610321	129623841	-	6.89841	-1.50934	0.272558	-5.53769	3.06492e-08	9.36331e-07
Slc22a7	chr17	46432185	46438477	-	84.4497	0.998984	0.180694	5.52859	3.2281e-08	9.81216e-07
Ces4a	chr8	105131800	105150109	+	6.35001	1.83845	0.333028	5.52042	3.38198e-08	1.02259e-06
Mup2	chr4	60135933	61439703	-	4.49584	2.10276	0.381228	5.51576	3.47282e-08	1.04822e-06
Morc4	chrX	139821635	139871654	-	8.15705	-1.37514	0.249337	-5.51519	3.48397e-08	1.04975e-06
Grid1	chr14	34820136	35581115	+	7.25301	-1.48041	0.268522	-5.51318	3.52409e-08	1.05999e-06
Ggct	chr6	54985095	54992867	-	20.4858	-0.879385	0.15973	-5.50544	3.68244e-08	1.10186e-06
Ccnf	chr17	24223232	24251409	-	47.3684	0.862036	0.156665	5.50241	3.74641e-08	1.11906e-06
Sult2a3	chr7	14067555	14122993	-	3.98446	-2.82069	0.513717	-5.49074	4.00245e-08	1.18937e-06
Csrp3	chr7	48830398	48848051	-	69.0121	-0.878278	0.16044	-5.47419	4.39516e-08	1.29438e-06
Ces1b	chr8	93056727	93080017	-	185.436	-0.513215	0.0937695	-5.47315	4.42101e-08	1.29811e-06
Zap70	chr1	36761861	36782816	+	37.8454	-0.754965	0.137999	-5.4708	4.48007e-08	1.31322e-06
Myh10	chr11	68691915	68816624	+	82.3185	0.556333	0.102276	5.43953	5.34205e-08	1.5527e-06
Ctss	chr3	95526786	95556403	+	133.88	-0.62223	0.114509	-5.43391	5.51321e-08	1.59707e-06
Col4a5	chrX	141475419	141689235	+	15.1736	-1.10351	0.203155	-5.43187	5.5766e-08	1.61003e-06
Ugdh	chr5	65413222	65435842	-	472.825	0.571919	0.105374	5.4275	5.71482e-08	1.64444e-06
Gm12942	chr4	127126046	127129644	+	20.2452	-0.853646	0.157561	-5.41786	6.0316e-08	1.7327e-06
Trim12c	chr7	104338754	104353358	-	76.6637	-0.582529	0.107612	-5.41322	6.19015e-08	1.7753e-06
Plscr2	chr9	92275602	92297752	+	108.223	-0.681586	0.125968	-5.4108	6.27426e-08	1.79644e-06
6330409N04Rik	chr14	61534305	61556886	-	85.4536	0.507593	0.0939224	5.40439	6.50303e-08	1.85578e-06
Socs7	chr11	97362551	97398542	+	58.0269	0.531749	0.0984571	5.40083	6.63349e-08	1.88943e-06
Disp2	chr2	118779719	118795175	+	13.2879	-1.06277	0.197857	-5.37139	7.81314e-08	2.19697e-06
Il1rn	chr2	24336860	24351491	+	5.66911	-1.72202	0.32097	-5.36504	8.09317e-08	2.26832e-06
Xaf1	chr11	72301629	72313733	+	19.8844	-0.939501	0.176073	-5.33587	9.50857e-08	2.61827e-06
Pdilt	chr7	119486587	119523482	-	38.3046	0.748601	0.140342	5.33412	9.60111e-08	2.63954e-06
Ap3s1	chr18	46741917	46790826	+	79.726	0.506887	0.095232	5.32265	1.02265e-07	2.80699e-06
2210013O21Rik	chrX	153723554	153741296	+	4.47397	-1.7651	0.332315	-5.31153	1.08708e-07	2.97912e-06
Mtmr11	chr3	96161970	96171718	+	7.55682	-1.36516	0.25728	-5.30611	1.11991e-07	3.06423e-06
Trim30a	chr7	104409026	104465193	-	47.9867	-0.824751	0.15546	-5.30522	1.12538e-07	3.07433e-06
Pkhd1	chr1	20057779	20618057	-	150.875	-0.742282	0.140252	-5.29247	1.20673e-07	3.26686e-06
Zfp113	chr5	138139702	138155744	-	32.4436	-0.734418	0.138821	-5.29039	1.22056e-07	3.28752e-06
Sult1c2	chr17	53829637	53845958	-	24.5687	-1.20479	0.228146	-5.2808	1.28623e-07	3.44826e-06
Rcn2	chr9	56041845	56059083	+	27.2889	-0.68556	0.129852	-5.27953	1.29516e-07	3.4668e-06
Adcy7	chr8	88272403	88329962	+	24.8638	-0.73911	0.140095	-5.27576	1.32208e-07	3.53339e-06
Derl3	chr10	75893398	75895941	+	8.7865	2.30301	0.440167	5.23212	1.67573e-07	4.39022e-06
Elovl5	chr9	77917365	77984519	+	1461.69	-0.53518	0.102465	-5.22306	1.75987e-07	4.59671e-06
Proca1	chr11	78193392	78205763	+	5.41929	1.58847	0.304615	5.21469	1.84124e-07	4.7875e-06
Clca1	chr3	144730316	144760739	-	23.0219	-0.814779	0.156892	-5.19325	2.06658e-07	5.34926e-06
Aph1b	chr9	66775487	66795423	-	15.8804	-1.14596	0.221003	-5.18529	2.15675e-07	5.56597e-06
Unc79	chr12	102948859	103183997	+	2.42111	-2.27399	0.438796	-5.18233	2.19125e-07	5.63815e-06
Gng11	chr6	4003987	4008446	+	18.2721	-0.846406	0.163769	-5.16828	2.36253e-07	6.05179e-06
4732471D19Rik	chr13	54503805	54551290	+	35.736	0.652706	0.126608	5.15533	2.53185e-07	6.46406e-06
Oas3	chr5	120753098	120777659	-	7.02202	-1.57578	0.306287	-5.14478	2.67831e-07	6.78021e-06
Fuk	chr8	110882463	110902459	-	49.7585	0.525302	0.102276	5.13614	2.80434e-07	7.04758e-06
Gnpda1	chr18	38327537	38338993	-	54.4056	-0.600013	0.11695	-5.13053	2.88933e-07	7.2401e-06
Zfp13	chr17	23575852	23599487	-	3.62818	-1.73151	0.338871	-5.10965	3.22762e-07	8.02951e-06
Aadat	chr8	60506124	60545677	+	304.863	0.511284	0.100336	5.09573	3.47409e-07	8.59315e-06
Avpr1a	chr10	122448499	122453453	+	128.011	-0.674554	0.132444	-5.09311	3.52232e-07	8.69998e-06
Cyp7a1	chr4	6265612	6275631	-	459.07	-1.21558	0.238742	-5.09159	3.55068e-07	8.7575e-06
Brca1	chr11	101488764	101551955	-	10.3829	-1.17579	0.230945	-5.0912	3.55814e-07	8.76337e-06
Tnfaip8l3	chr9	54025606	54068411	-	4.48317	-2.17163	0.426731	-5.08899	3.59978e-07	8.85331e-06
Slfn8	chr11	83002158	83020810	-	15.1833	-0.895034	0.176169	-5.08054	3.76363e-07	9.20384e-06
Smcr7	chr11	60728398	60732951	+	62.2611	0.533319	0.105038	5.0774	3.82636e-07	9.34401e-06
Gucy2c	chr6	136697284	136781742	-	2.38134	-2.3439	0.462428	-5.06867	4.00596e-07	9.74126e-06
Rtp4	chr16	23609919	23614222	+	38.0535	-0.726	0.143379	-5.0635	4.11624e-07	9.99534e-06
Ccdc80	chr16	45094053	45127924	+	52.0476	-0.525657	0.103887	-5.05988	4.19511e-07	1.01725e-05
Slfn9	chr11	82980303	82991830	-	12.0905	-0.988716	0.19554	-5.05635	4.27365e-07	1.0334e-05
Clec2h	chr6	128662385	128677374	+	29.6379	1.69954	0.3362	5.05514	4.30077e-07	1.03705e-05
1600002H07Rik	chr17	24215056	24220769	-	233.26	0.812917	0.161347	5.03831	4.69657e-07	1.12414e-05
Polb	chr8	22628119	22653437	-	51.9198	0.520603	0.103333	5.03813	4.701e-07	1.12414e-05
Frk	chr10	34483400	34611230	+	26.7793	-0.696495	0.138321	-5.03535	4.76987e-07	1.13589e-05
Bdnf	chr2	109674700	109727043	+	4.95373	1.6416	0.328143	5.0027	5.65328e-07	1.33521e-05
Cybb	chrX	9435252	9469324	-	73.4003	-0.557801	0.111972	-4.9816	6.30612e-07	1.4813e-05
Trim30d	chr7	104470014	104507849	-	39.354	-0.689485	0.138496	-4.97836	6.41247e-07	1.50219e-05
Rdh9	chr10	127776405	127792697	+	278.455	-0.706739	0.142444	-4.96154	6.9937e-07	1.63171e-05
Stk19	chr17	34823993	34836903	-	20.2631	0.757659	0.153001	4.95198	7.34613e-07	1.71162e-05
Cyp21a1	chr17	34801348	34804426	-	7.62273	1.6079	0.32538	4.94159	7.74874e-07	1.80057e-05
Gbp9	chr5	105078394	105110292	-	37.9309	-0.60929	0.123948	-4.91569	8.84713e-07	2.04206e-05
Irf7	chr7	141263183	141266424	-	97.1452	-0.634365	0.12925	-4.90805	9.19875e-07	2.11473e-05
Oas2	chr5	120730333	120749848	-	9.50936	-1.10616	0.225641	-4.90229	9.47268e-07	2.16595e-05
Cib3	chr8	72204335	72212837	-	9.27499	1.76841	0.360903	4.89997	9.58491e-07	2.18604e-05
Lrg1	chr17	56119678	56121946	-	235.92	0.662004	0.135202	4.89641	9.76014e-07	2.22307e-05
Rarb	chr14	16430840	16575210	-	21.2928	-0.873471	0.178561	-4.89172	9.99578e-07	2.27374e-05
Nr1i3	chr1	171213970	171218845	+	451.866	-0.646712	0.132282	-4.88889	1.01408e-06	2.30369e-05
Scamp5	chr9	57441327	57468024	-	35.9091	0.593471	0.121546	4.88268	1.04653e-06	2.37429e-05
Plekhf1	chr7	38220654	38227994	-	28.4932	0.951497	0.195525	4.86636	1.13674e-06	2.57556e-05
Acot9	chrX	155262500	155297507	+	19.3398	-0.745165	0.153552	-4.85286	1.21691e-06	2.73924e-05
Gpcpd1	chr2	132529083	132578248	-	623.347	-0.655638	0.135262	-4.84716	1.2524e-06	2.81178e-05
Rdh16	chr10	127801153	127815839	+	438.578	-0.634662	0.131523	-4.8255	1.39655e-06	3.1192e-05
Ifit1	chr19	34640889	34650009	+	44.3191	-1.04977	0.218208	-4.81088	1.5027e-06	3.32617e-05
Axl	chr7	25756500	25788733	-	101.524	-0.511847	0.106455	-4.80812	1.5236e-06	3.36811e-05
Clec4f	chr6	83644542	83656116	-	403.735	-0.557327	0.116139	-4.79878	1.59637e-06	3.51596e-05
Fzd5	chr1	64730558	64737750	-	33.1019	0.654699	0.136438	4.79849	1.59863e-06	3.51596e-05
Sel1l3	chr5	53107083	53213452	-	67.5842	0.765252	0.159475	4.79857	1.59803e-06	3.51596e-05
Kcp	chr6	29482036	29507952	-	12.4379	0.977956	0.204416	4.78415	1.7171e-06	3.74314e-05
Cdcp1	chr9	123172285	123216038	-	23.7782	-0.909474	0.190289	-4.77944	1.75783e-06	3.81748e-05
Cfd	chr10	79890853	79892656	+	1.18331	2.43606	0.509857	4.77794	1.771e-06	3.83643e-05
Eps8l2	chr7	141339002	141363016	+	208.099	0.515664	0.108072	4.7715	1.82859e-06	3.94633e-05
Chrm3	chr13	9876613	10360803	-	3.89393	1.64011	0.344804	4.75665	1.96833e-06	4.23204e-05
Fam158a	chr14	55581524	55585254	-	41.8048	0.530491	0.111545	4.75585	1.97611e-06	4.24313e-05
Maoa	chrX	16619698	16687812	+	50.0904	-0.558458	0.117712	-4.74426	2.09273e-06	4.47166e-05
Nrbp2	chr15	76085594	76090013	-	65.4463	0.569089	0.120042	4.74074	2.12942e-06	4.53322e-05
H2-T24	chr17	36005695	36020560	-	22.7293	-0.745277	0.15744	-4.73373	2.20428e-06	4.6868e-05
Saa4	chr7	46727999	46732543	-	482.457	0.699387	0.147932	4.72777	2.27002e-06	4.81473e-05
D0H4S114	chr18	33437019	33464029	-	50.9352	-0.818775	0.173498	-4.71922	2.36745e-06	4.99628e-05
Mndal	chr1	173857220	173880187	-	37.2134	-0.64412	0.136693	-4.71218	2.45079e-06	5.14131e-05
Tsku	chr7	98350668	98361328	-	137.439	1.34083	0.284581	4.71159	2.45793e-06	5.14377e-05
Sh3yl1	chr12	30911669	30960149	+	22.6818	-0.663984	0.141301	-4.69909	2.61321e-06	5.42925e-05
Ube2e2	chr14	18573577	18893627	-	40.1973	-0.530616	0.112974	-4.69679	2.64281e-06	5.47757e-05
Ifi27l2b	chr12	103450898	103457223	-	14.2091	-1.0052	0.214611	-4.68384	2.81555e-06	5.80326e-05
Trim12a	chr7	104299897	104315495	-	39.2445	-0.748987	0.160346	-4.67107	2.99642e-06	6.14408e-05
Cotl1	chr8	119809214	119840579	-	36.4757	-0.570501	0.122234	-4.66728	3.05207e-06	6.24337e-05
Acpp	chr9	104288240	104337722	-	31.3331	-0.724021	0.155261	-4.66324	3.11277e-06	6.35247e-05
Rdh11	chr12	79175551	79191819	-	228.777	-0.761602	0.163664	-4.65344	3.26436e-06	6.6227e-05
Cc2d2a	chr5	43662379	43740970	+	27.6798	-0.958309	0.206594	-4.63862	3.50742e-06	7.09081e-05
Mup10	chr4	60578261	60582155	-	2.51722	2.05163	0.443201	4.62911	3.67245e-06	7.38985e-05
Setbp1	chr18	78750378	79109391	-	7.09312	-1.34172	0.290832	-4.61338	3.9617e-06	7.92569e-05
Amigo2	chr15	97244074	97247287	-	26.2013	-0.732017	0.159392	-4.59255	4.37853e-06	8.70914e-05
Orm3	chr4	63356162	63359511	+	16.419	-1.72781	0.37772	-4.57432	4.77771e-06	9.41634e-05
Arhgef37	chr18	61493794	61536536	-	48.8411	-0.635941	0.139182	-4.56912	4.89774e-06	9.61997e-05
Ptgds	chr2	25466712	25469749	-	8.21533	-1.24019	0.271863	-4.56182	5.07124e-06	9.88204e-05
Prelid2	chr18	41875696	41951194	-	3.93437	-1.55321	0.340529	-4.56119	5.08653e-06	9.88952e-05
Endod1	chr9	14353990	14381242	-	18.2215	-0.740226	0.162405	-4.55789	5.16708e-06	0.000100123
Atp11a	chr8	12757016	12868728	+	70.5937	0.800096	0.175965	4.5469	5.44414e-06	0.000105138
Loxl4	chr19	42592279	42612806	-	28.9926	-1.1882	0.261527	-4.54333	5.53719e-06	0.000106458
Sat2	chr11	69622109	69623869	+	26.6924	-0.662967	0.146045	-4.53947	5.6395e-06	0.000108184
Ppl	chr16	5086291	5132481	-	48.4953	-0.816951	0.18063	-4.52279	6.10304e-06	0.000116688
Sulf2	chr2	166073899	166155683	-	33.8498	-0.914882	0.202568	-4.51641	6.28959e-06	0.000119724
Ms4a6c	chr19	11469368	11482196	+	9.91162	-0.964973	0.213688	-4.51581	6.30748e-06	0.000119932
Snx12	chrX	101097786	101222563	-	30.6502	-0.557989	0.123647	-4.51276	6.39903e-06	0.000121219
Vkorc1l1	chr5	129942113	129982890	+	45.7611	0.531821	0.117945	4.50907	6.51135e-06	0.000122996
2001-03-01	chr8	65618040	66471637	+	14.8222	-0.810348	0.179906	-4.50429	6.65967e-06	0.000125523
Creld1	chr6	113483569	113493338	+	84.0817	0.511832	0.11364	4.504	6.66872e-06	0.000125557
Mapk15	chr15	75993769	75999153	+	23.4798	0.777519	0.172822	4.49896	6.82871e-06	0.000128289
Tmtc2	chr10	105187664	105574479	-	34.9772	-0.594991	0.132309	-4.49697	6.89299e-06	0.000129216
Pigp	chr16	94358763	94371015	-	34.4445	-0.598808	0.133184	-4.49608	6.9217e-06	0.000129613
Cxcl9	chr5	92321331	92328079	-	23.4778	-0.876337	0.194939	-4.49544	6.9425e-06	0.000129734
Gm11437	chr11	84148361	84167476	-	23.1272	-0.786666	0.175012	-4.49493	6.95933e-06	0.000129895
I830012O16Rik	chr19	34607957	34613401	+	14.8947	-0.945579	0.2106	-4.48992	7.12485e-06	0.000132554
Abhd5	chr9	122351616	122381523	+	119.561	0.505702	0.112728	4.48605	7.2556e-06	0.000134346
Hmgcr	chr13	96648962	96670936	-	565.11	-0.645486	0.144303	-4.47314	7.70776e-06	0.000142022
Fkbp5	chr17	28399095	28486112	-	137.416	-1.1523	0.258081	-4.46489	8.0111e-06	0.000146829
3110043O21Rik	chr4	35191282	35225880	-	49.5562	0.561527	0.125967	4.45773	8.28328e-06	0.000151174
Cdkn2c	chr4	109660876	109665372	-	14.977	-0.858123	0.192613	-4.45517	8.38271e-06	0.000152666
Gm13251	chr4	146449030	146469440	+	3.6414	1.58303	0.355582	4.45193	8.51011e-06	0.000154662
Ptgfrn	chr3	101040236	101110166	-	17.051	-0.764076	0.171628	-4.45193	8.51022e-06	0.000154662
Serpinb6b	chr13	32965513	32979037	+	10.2383	0.927222	0.208328	4.45079	8.55565e-06	0.000155324
Tnfsf10	chr3	27317077	27339665	+	29.8051	-0.702382	0.158195	-4.43997	8.99707e-06	0.000162654
Tff3	chr17	31125306	31129611	-	1.49095	2.2548	0.508444	4.43471	9.21955e-06	0.000165981
Pde4b	chr4	102254742	102607262	+	100.122	-0.803012	0.181528	-4.42363	9.70553e-06	0.000174366
1500017E21Rik	chr19	36619418	36689479	-	294.186	0.708581	0.160333	4.41942	9.89642e-06	0.000177426
Gucy1a3	chr3	82092427	82145877	-	44.5014	-0.536772	0.122018	-4.39912	1.08693e-05	0.000193462
Rgs12	chr5	34949448	35033593	+	21.8432	-0.823643	0.187358	-4.39609	1.10216e-05	0.000195971
Mdm1	chr10	118141787	118168999	+	5.34622	-1.27824	0.290978	-4.39293	1.11833e-05	0.000198641
Zyg11a	chr4	108181934	108217922	-	18.9865	0.809587	0.184309	4.39255	1.12031e-05	0.000198788
Gramd4	chr15	86057695	86137636	+	24.4476	-0.763738	0.174114	-4.38643	1.15224e-05	0.000204245
Adora1	chr1	134199222	134235431	-	31.2099	0.85163	0.195188	4.36314	1.28211e-05	0.000225874
Cblc	chr7	19779718	19796809	-	40.1148	0.543518	0.124724	4.35778	1.31388e-05	0.000230529
Rdh18-ps	chr10	127824216	127846565	+	9.16695	-1.13979	0.261751	-4.35449	1.33375e-05	0.000233779
Mki67	chr7	135689788	135716379	-	18.3724	-0.972676	0.22365	-4.34909	1.36702e-05	0.000238775
Gm12250	chr11	58183843	58190198	+	15.9605	-1.00296	0.231056	-4.34075	1.41998e-05	0.000247386
Cda	chr4	138338528	138367955	-	20.4736	-0.872562	0.201645	-4.32723	1.50997e-05	0.000261219
Lipo1	chr19	33555281	33590311	-	12.851	-0.803373	0.185723	-4.32564	1.52089e-05	0.000262844
Themis	chr10	28668395	28882749	+	3.06614	1.9614	0.453505	4.32499	1.52541e-05	0.000263362
9030625A04Rik	chr14	77024201	77036617	-	31.5258	-0.647112	0.14975	-4.32129	1.55122e-05	0.000267284
Tspan33	chr6	29694256	29718558	+	30.2244	0.730623	0.169412	4.31271	1.61265e-05	0.000276763
Egfr	chr11	16752203	16913907	+	2740.76	1.00398	0.233072	4.30761	1.65027e-05	0.000282939
Rgs5	chr1	169655501	169693526	+	64.9067	-0.631142	0.146669	-4.30317	1.68375e-05	0.000288107
Rab8b	chr9	66843664	66919705	-	28.6018	-0.548243	0.127837	-4.2886	1.79804e-05	0.000305552
Trim21	chr7	102557922	102565469	-	41.5416	-0.581618	0.135625	-4.28844	1.79933e-05	0.000305552
Atpif1	chr4	132530555	132533659	-	35.0108	-0.616637	0.144349	-4.27186	1.9385e-05	0.000326096
Icam1	chr9	21015960	21028796	+	34.8499	-0.596862	0.14007	-4.26116	2.03369e-05	0.00033988
Prkca	chr11	107933387	108343888	-	48.6048	-0.714281	0.167776	-4.25734	2.0687e-05	0.000345084
Nagk	chr6	83795057	83802556	+	40.115	-0.526616	0.123791	-4.25409	2.09904e-05	0.000349469
Pltp	chr2	164839518	164857708	-	87.4637	-0.693535	0.163344	-4.24586	2.17754e-05	0.000361145
Ppapdc1b	chr8	25720048	25724887	+	50.7882	-0.519157	0.122474	-4.23891	2.24606e-05	0.000370375
Ugt1a7c	chr1	88095001	88220002	+	5.47159	-1.22951	0.290085	-4.23843	2.25089e-05	0.000370817
Arrdc4	chr7	68736994	68749238	-	68.9754	-0.649437	0.153307	-4.23618	2.27355e-05	0.000373837
Chmp4c	chr3	10366973	10391005	+	4.05261	-1.38807	0.327791	-4.23463	2.28924e-05	0.000375702
Myef2	chr2	125086271	125123660	-	41.9584	0.617545	0.14583	4.2347	2.28853e-05	0.000375702
Plek	chr11	16971206	17008718	-	20.4206	-0.679369	0.161164	-4.21538	2.49359e-05	0.000406533
Gabrb3	chr7	57590534	57828801	+	5.78441	1.15393	0.275012	4.19594	2.71739e-05	0.000437647
Hspa1b	chr17	34956429	34959238	-	67.5887	1.74763	0.416754	4.19343	2.7477e-05	0.000441705
Por	chr5	135689214	135735325	+	629.569	-0.571337	0.136416	-4.18818	2.812e-05	0.00044953
Ubtd2	chr11	32455372	32518709	+	8.31461	-1.02389	0.244568	-4.18655	2.83232e-05	0.000451941
Il1r1	chr1	40225080	40316177	+	135.71	0.809535	0.193857	4.17594	2.96755e-05	0.000472645
Myo1f	chr17	33555707	33607764	+	16.0171	-0.710023	0.170184	-4.17208	3.01832e-05	0.000479405
Usp18	chr6	121245906	121270917	+	37.7843	-0.694911	0.166833	-4.16532	3.10921e-05	0.000493388
Fuca2	chr10	13501028	13517275	+	29.4868	-0.630649	0.151706	-4.15705	3.22389e-05	0.000509245
Clec7a	chr6	129461591	129472777	-	19.263	-0.9453	0.227636	-4.15269	3.28591e-05	0.000518094
Serpina4-ps1	chr12	104077959	104086920	+	268.993	1.79282	0.432103	4.14905	3.33858e-05	0.000525439
Pdk1	chr2	71873272	71903858	+	376.492	-0.559905	0.135205	-4.14115	3.45574e-05	0.000541901
Stk17b	chr1	53755512	53785215	-	43.0165	-0.561614	0.136019	-4.12893	3.64455e-05	0.000566875
Ccdc30	chr4	119323839	119415521	-	8.27732	1.01104	0.245008	4.12657	3.68219e-05	0.000570673
Dnajb11	chr16	22857845	22879634	+	370.925	0.576247	0.139637	4.12674	3.67948e-05	0.000570673
Ephb6	chr6	41605482	41620507	+	4.61879	-1.26897	0.309213	-4.10385	4.06333e-05	0.000622479
Dnajc30	chr5	135064206	135065365	+	25.8158	-0.553681	0.135011	-4.10099	4.1139e-05	0.000628553
Lbh	chr17	72918305	72941946	+	21.9278	-0.7298	0.178382	-4.09122	4.29114e-05	0.000653898
Got1	chr19	43499753	43524605	-	702.925	-0.681616	0.166652	-4.09006	4.31254e-05	0.000656579
Klhl26	chr8	70450228	70476943	-	20.2401	-0.649753	0.158932	-4.08823	4.34669e-05	0.000661195
Hspa1a	chr17	34969359	34972156	-	4.84906	1.72125	0.421063	4.08787	4.35349e-05	0.000661647
Arhgap6	chrX	168795099	169304435	+	27.6203	-0.697913	0.170775	-4.08675	4.37462e-05	0.000664272
Mup9	chr4	60419160	60421952	-	157.047	1.11346	0.272758	4.08221	4.46091e-05	0.000676186
Itgb3	chr11	104608000	104670471	+	25.0192	-0.616473	0.151237	-4.07621	4.57752e-05	0.000691434
Trim34a	chr7	104244457	104262236	+	39.6016	-0.633568	0.15597	-4.06211	4.86317e-05	0.000729476
Crygn	chr5	24751002	24757843	-	4.45635	1.35569	0.333785	4.06157	4.87432e-05	0.000730513
Dcaf4	chr12	83520466	83541992	+	9.86532	-1.07937	0.265928	-4.05889	4.93065e-05	0.000738314
P2ry2	chr7	100996572	101011991	-	20.353	0.631965	0.155925	4.05301	5.05625e-05	0.000753853
Kctd15	chr7	34639016	34652841	-	15.6257	0.738346	0.182297	4.05023	5.11667e-05	0.000761545
Hyou1	chr9	44379490	44392369	+	902.064	0.790389	0.195184	4.04945	5.13386e-05	0.000762789
Tmem28	chrX	99821069	99846345	+	0.915491	2.0476	0.505791	4.04831	5.15898e-05	0.000765862
Cyb561	chr11	105933704	105944147	-	18.1597	0.70397	0.174157	4.04216	5.29605e-05	0.000783735
Aifm3	chr16	17489691	17507482	+	11.3265	0.849994	0.210306	4.04171	5.30624e-05	0.000784351
Hpse	chr5	100679486	100719683	-	22.6814	-0.641018	0.158868	-4.03491	5.46224e-05	0.000805342
Slc25a27	chr17	43641900	43667015	-	6.79417	-1.07759	0.267196	-4.03295	5.50804e-05	0.000810711
Lrp2	chr2	69424335	69586067	-	11.1859	1.09089	0.270727	4.02948	5.59015e-05	0.00082
Caprin2	chr6	148842512	148896126	-	8.75357	-1.021	0.253666	-4.02498	5.69791e-05	0.000834388
Ces1g	chr8	93302369	93337209	-	694.627	-0.513352	0.127904	-4.01357	5.98071e-05	0.000873578
Nap1l3	chrX	122394561	122397385	-	5.4174	-1.07031	0.266741	-4.01254	6.00683e-05	0.000875173
Sqle	chr15	59315092	59331193	+	225.003	-0.624061	0.155622	-4.01011	6.06902e-05	0.000883487
Mfsd7c	chr12	85746539	85813585	+	13.9848	-0.993922	0.247917	-4.00909	6.09523e-05	0.000886556
Cebpb	chr2	167688915	167690418	+	186.126	0.893558	0.223012	4.00677	6.15537e-05	0.000894549
Pcgf6	chr19	47033619	47050845	-	30.321	0.507257	0.126765	4.00157	6.29244e-05	0.000909875
Slc27a1	chr8	71568927	71586708	+	22.7044	-0.608373	0.152032	-4.00162	6.29092e-05	0.000909875
Isg15	chr4	156199424	156200818	-	18.0021	-0.700116	0.175134	-3.9976	6.39871e-05	0.000924466
Arhgap19	chr19	41766588	41802084	-	20.4367	-0.627871	0.157126	-3.99597	6.44286e-05	0.000930067
Mr1	chr1	155127878	155146780	-	14.4701	-0.733645	0.1837	-3.99372	6.50455e-05	0.000938188
Ptprc	chr1	138062861	138175305	-	67.504	-0.507123	0.127772	-3.96897	7.21837e-05	0.00102873
Gm14436	chr2	175470060	175483322	+	46.4762	0.509059	0.128279	3.96838	7.23635e-05	0.00102912
Ddit4l	chr3	137623672	137628332	+	3.70784	-1.39178	0.350842	-3.96697	7.27924e-05	0.00103352
4933438K21Rik	chr4	147063366	147068436	-	2.8006	1.5825	0.398959	3.96658	7.29121e-05	0.00103368
Zfp386	chr12	116047724	116060594	+	43.0895	-0.504575	0.127266	-3.96472	7.34836e-05	0.00103906
Cd68	chr11	69664371	69666062	-	16.8705	-0.74251	0.187405	-3.96205	7.43087e-05	0.00104901
Tmprss2	chr16	97564682	97611195	-	15.438	-0.790279	0.199511	-3.96108	7.46113e-05	0.00105242
Rpp40	chr13	35895104	35906347	-	27.1596	0.677722	0.171227	3.95803	7.55698e-05	0.00106507
Ifi27l2a	chr12	103442167	103443680	-	13.2875	-0.86864	0.219581	-3.95589	7.62498e-05	0.00107378
Clec12a	chr6	129350244	129365303	+	18.2797	-0.869333	0.220111	-3.94951	7.83109e-05	0.00109922
Gm11992	chr11	9048592	9069354	+	4.53574	-1.26975	0.321833	-3.94536	7.96809e-05	0.00111661
Nphp1	chr2	127740732	127788854	-	12.6279	-0.776911	0.197093	-3.94185	8.08553e-05	0.00112578
BC029214	chr2	25459488	25461094	-	55.4376	-0.593343	0.150781	-3.93513	8.31516e-05	0.00115125
Pls1	chr9	95752642	95845279	-	4.09497	-1.31842	0.335645	-3.92801	8.56507e-05	0.00118018
Cd86	chr16	36603869	36666077	-	15.2808	-0.744917	0.190189	-3.91672	8.97631e-05	0.0012329
Tuba1a	chr15	98949847	98953501	-	19.1485	-0.695333	0.177833	-3.91004	9.22803e-05	0.00126346
Smc2	chr4	52439249	52488259	+	24.1867	-0.583902	0.149484	-3.90612	9.37902e-05	0.00127906
Smad6	chr9	63953076	64022059	-	27.1192	-0.526613	0.135099	-3.89799	9.69932e-05	0.00131754
Cebpe	chr14	54710363	54712174	-	17.3414	0.685374	0.175921	3.89592	9.78254e-05	0.00132675
Cyp2d40	chr15	82759833	82764122	-	161.931	0.515626	0.132491	3.8918	9.95043e-05	0.0013474
Naaa	chr5	92257660	92278181	-	12.5778	-0.725704	0.186676	-3.88752	0.000101275	0.00136923
Ltbp2	chr12	84783212	84876495	-	3.48467	-1.29564	0.334858	-3.86921	0.00010919	0.00146705
Hist1h2bn	chr13	21754123	21754503	+	3.65353	-1.30159	0.336559	-3.86734	0.000110027	0.00147372
Tsc22d4	chr5	137745969	137768453	+	21.9163	-0.626218	0.162225	-3.86017	0.000113306	0.00151529
Rfx5	chr3	94955015	94961561	+	35.7647	-0.507138	0.13175	-3.84924	0.000118484	0.00156994
Slc5a1	chr5	33104219	33162699	+	7.35653	-1.09265	0.283992	-3.84747	0.000119346	0.00157893
Rnd1	chr15	98669205	98677461	-	35.4457	-0.71554	0.186055	-3.84586	0.000120129	0.00158686
Mlkl	chr8	111311800	111337903	-	19.8261	-0.645797	0.167943	-3.84533	0.00012039	0.00158909
Igsf6	chr7	121064067	121074530	-	14.1309	-0.740906	0.193065	-3.8376	0.000124244	0.00163372
Igfbp3	chr11	7206091	7213923	-	66.6735	-0.52627	0.137304	-3.83287	0.000126656	0.0016629
Fbn1	chr2	125300594	125506438	-	42.8377	-0.509841	0.133318	-3.82425	0.000131171	0.00171566
Vtcn1	chr3	100825459	100896922	+	3.05067	-1.34148	0.351743	-3.81382	0.000136836	0.00177496
Fam171b	chr2	83812728	83881358	+	6.7675	-0.946975	0.248802	-3.80613	0.000141158	0.0018269
Ect2	chr3	27097222	27153878	-	8.49781	-0.954817	0.25098	-3.80435	0.000142174	0.00183868
Fam129a	chr1	151571373	151719347	+	26.4705	-0.583309	0.153429	-3.8018	0.000143648	0.00185357
Tlr4	chr4	66827811	66842796	+	26.9993	-0.540102	0.142131	-3.80004	0.000144675	0.00186544
Slc2a5	chr4	150119344	150144168	+	14.8507	0.917442	0.241504	3.79887	0.000145359	0.00187146
Rian	chr12	109603945	109661711	+	9.83473	-1.00895	0.265866	-3.79496	0.000147665	0.00189747
D14Ertd668e	chr14	59347407	59365490	-	13.1158	-0.75518	0.199011	-3.79467	0.00014784	0.00189774
Lrrc28	chr7	67513410	67645236	-	74.5134	0.530657	0.139973	3.79114	0.000149956	0.00192204
Zfp771	chr7	127244526	127254801	+	25.2257	0.529204	0.139777	3.78605	0.000153058	0.00195022
Cyp8b1	chr9	121914356	121916305	-	653.365	0.600627	0.158893	3.78007	0.000156782	0.0019874
Bmyc	chr2	25706879	25707719	+	4.29836	1.16979	0.309561	3.77887	0.000157541	0.0019941
Mthfs	chr9	89211190	89240225	+	30.0191	-0.505977	0.134024	-3.77527	0.000159831	0.00202012
Klhl21	chr4	152008891	152017677	+	103.712	0.573738	0.152043	3.77353	0.000160955	0.00203136
Cyp2c55	chr19	39007019	39042687	+	27.8594	0.645382	0.171295	3.76766	0.000164783	0.00207663
Gm14420	chr2	177464742	177479194	+	347.279	0.544178	0.1445	3.76593	0.00016593	0.0020883
H2-K2	chr17	33974659	33978791	-	36.2516	-0.730055	0.193859	-3.7659	0.000165951	0.0020883
Slc8a1	chr17	81373105	81738377	-	35.4415	0.939018	0.249547	3.76289	0.000167964	0.00210902
Pygo1	chr9	72925650	72946015	+	0.896679	-1.89902	0.504934	-3.76092	0.000169292	0.0021226
Col5a2	chr1	45374331	45503282	-	26.3391	-0.640327	0.170427	-3.7572	0.000171824	0.00214501
Fbxo31	chr8	121549443	121578806	-	88.1183	0.577217	0.153769	3.7538	0.000174175	0.00216909
Tlr8	chrX	167242732	167263788	-	11.5995	-0.784688	0.209045	-3.75368	0.000174256	0.00216909
Olfr1034	chr2	86046444	86047466	+	9.11467	-0.92932	0.247942	-3.74813	0.000178158	0.00220812
Cyp4a32	chr4	115600938	115622366	+	49.541	0.610623	0.163042	3.74518	0.000180266	0.00222943
Peg3	chr7	6705960	6730419	-	39.5157	-0.726597	0.194321	-3.73916	0.000184638	0.00227373
Fam46a	chr9	85320439	85327150	-	75.6111	-0.589692	0.157789	-3.73722	0.000186068	0.00228808
Mthfd2	chr6	83305704	83317604	-	4.67619	1.26049	0.337706	3.7325	0.000189585	0.00232531
Aif1	chr17	35170992	35176001	-	14.9924	-0.742046	0.199233	-3.72452	0.000195688	0.00238767
Lilra5	chr7	4237754	4243463	+	18.5787	-0.627081	0.168359	-3.72468	0.000195566	0.00238767
Mgat4a	chr1	37439340	37536259	-	9.09228	-0.884982	0.237989	-3.71858	0.000200342	0.00243414
Rab30	chr7	92741714	92837117	+	39.7241	-0.720592	0.194134	-3.71184	0.000205761	0.00249121
Gna14	chr19	16435667	16610818	+	21.9809	0.845285	0.228185	3.70438	0.000211904	0.00255306
Mfsd2a	chr4	122946851	122961188	-	130.996	-1.20469	0.325274	-3.7036	0.000212561	0.0025574
9930014A18Rik	chr15	60822965	60831400	+	2.185	-1.49014	0.402454	-3.70264	0.000213369	0.00256354
Il18bp	chr7	102015077	102018155	-	38.2839	-0.536938	0.145356	-3.69396	0.000220786	0.00264024
Defb1	chr8	21776555	21795185	+	3.59256	-1.22181	0.330814	-3.69336	0.000221312	0.00264425
Irf2bp1	chr7	19004065	19006763	+	30.2566	0.529722	0.143773	3.68443	0.000229213	0.00272921
Adam11	chr11	102761439	102780262	+	9.37972	0.885455	0.240561	3.68079	0.000232508	0.00276085
Ppm1h	chr10	122678762	122945793	+	19.113	-0.655693	0.17847	-3.67396	0.000238817	0.00282377
Fhl4	chr10	85097019	85102495	-	0.771509	1.87788	0.515029	3.64617	0.000266182	0.00309262
Mup11	chr4	60658466	60662395	-	1.46691	1.74417	0.480682	3.62854	0.000285031	0.00328289
Pydc4	chr1	173591957	173599274	-	3.36455	-1.26551	0.349279	-3.6232	0.000290981	0.00334251
Abi3bp	chr16	56477846	56690135	+	21.4752	-0.556385	0.153609	-3.62208	0.000292248	0.00335085
Rcan2	chr17	43801851	44039516	+	21.0157	-0.803855	0.222116	-3.61908	0.000295654	0.00337597
Oasl2	chr5	114896934	114912245	+	14.8523	-0.752079	0.207915	-3.61724	0.00029776	0.00339777
Igfbp6	chr15	102144186	102149512	+	5.03897	-1.20556	0.33354	-3.61444	0.000300992	0.00342785
Ptpdc1	chr13	48577872	48625573	-	6.79978	-0.930499	0.257911	-3.60784	0.00030876	0.00350476
Lyz1	chr10	117287795	117292868	-	19.1893	-0.732909	0.203313	-3.60484	0.000312348	0.00354316
Vnn1	chr10	23894688	23905343	+	135.365	-0.596711	0.165673	-3.60174	0.000316099	0.003581
Kcnj16	chr11	110968033	111027967	+	5.4642	-0.994901	0.276777	-3.5946	0.000324894	0.0036662
Blnk	chr19	40928927	40994535	-	3.94541	-1.19382	0.332232	-3.59335	0.00032645	0.00367896
Srl	chr16	4480228	4523053	-	5.94995	-0.991339	0.276042	-3.59127	0.000329076	0.00370613
Polr3gl	chr3	96577874	96594158	-	24.3501	-0.523608	0.146194	-3.58158	0.000341518	0.00382629
Hist2h2be	chr3	96221121	96223738	+	10.3482	-0.742107	0.207368	-3.57869	0.00034532	0.00386637
Nckap1l	chr15	103453825	103498800	+	42.2164	-0.50749	0.141913	-3.57607	0.0003488	0.00390029
Obfc1	chr19	47501048	47537020	-	9.82349	-0.77741	0.217572	-3.57312	0.000352753	0.00394193
Hmgcs1	chr13	119690462	119708077	+	2251.04	-0.731047	0.204708	-3.57117	0.000355384	0.0039662
Il15	chr8	82331624	82402586	-	6.19063	-1.01742	0.285384	-3.56508	0.000363744	0.00405164
Angpt1	chr15	42424725	42676795	-	6.96707	-0.99089	0.278914	-3.55267	0.00038135	0.00422051
Ncapg2	chr12	116405402	116463531	+	10.985	-0.783426	0.220793	-3.54823	0.000387822	0.00428391
Rasgef1b	chr5	99217420	99252927	-	92.0357	-0.713307	0.201052	-3.54788	0.000388351	0.004287
Dclk3	chr9	111439081	111489611	+	43.8055	-0.591198	0.16688	-3.54266	0.000396114	0.00435877
Mllt3	chr4	87769925	88033407	-	16.8457	-0.602295	0.170416	-3.53426	0.000408914	0.00449103
G0s2	chr1	193272160	193273188	-	160.222	0.584685	0.165457	3.53377	0.000409682	0.00449375
Id1	chr2	152736274	152737410	+	14.6044	-0.91247	0.258241	-3.5334	0.000410247	0.00449709
Mgp	chr6	136872435	136875805	-	4.86386	-1.07617	0.304627	-3.53275	0.000411267	0.00450338
Stap1	chr5	86071828	86103993	+	4.02359	-1.28428	0.363746	-3.53071	0.000414448	0.00453163
Cxcl1	chr5	90891245	90893115	+	18.2103	1.50141	0.425702	3.5269	0.00042046	0.00457708
Klhdc7a	chr4	139962173	139968026	-	126.159	0.507495	0.144168	3.52017	0.000431272	0.00467415
Stk39	chr2	68210447	68471981	-	10.0245	-0.741908	0.210846	-3.51871	0.000433648	0.00469695
Akr1b8	chr6	34354164	34368454	+	11.9297	-0.696242	0.197889	-3.51834	0.000434249	0.0047005
Lilrb3	chr7	3712505	3720382	-	18.2695	-0.682462	0.194057	-3.51681	0.000436774	0.00472488
1810055G02Rik	chr19	3708333	3717881	+	52.0112	0.758228	0.216775	3.49776	0.000469178	0.00505251
Dkk4	chr8	22624043	22627546	+	0.602492	1.80191	0.515179	3.49764	0.000469402	0.00505251
H2-T10	chr17	36115871	36121444	-	9.03724	-0.878006	0.251018	-3.49779	0.000469135	0.00505251
Acsl6	chr11	54303824	54361539	+	0.952324	1.74432	0.499503	3.49212	0.000479204	0.0051388
Rcan3	chr4	135412309	135433805	-	9.80267	-0.758722	0.217812	-3.48338	0.000495127	0.00527351
Trpm6	chr19	18749983	18892511	+	3.27737	-1.23046	0.353473	-3.48107	0.000499423	0.00530618
Als2cr4	chr1	59100593	59120096	-	11.3518	-0.698885	0.201047	-3.47622	0.000508527	0.00537644
Zfp947	chr17	22144359	22165977	-	10.4708	-0.709429	0.204091	-3.47604	0.000508882	0.0053769
Vcan	chr13	89655310	89742512	-	1.67797	-1.53912	0.443031	-3.47406	0.000512651	0.00541341
Foxa3	chr7	19013283	19023539	-	141.701	0.580294	0.167045	3.47388	0.000512981	0.00541358
Fgl2	chr5	21372673	21378386	+	22.6364	-0.686228	0.197718	-3.47074	0.000519029	0.00546738
Lpcat2	chr8	92855350	92919279	+	11.0274	-0.696577	0.200969	-3.4661	0.000528072	0.0055491
Mt1	chr8	94179089	94180327	+	65.6455	-1.39499	0.403415	-3.45796	0.000544278	0.00569512
Dct	chr14	118012790	118052246	-	26.5237	-0.835816	0.241987	-3.45397	0.000552397	0.0057661
Abcg3	chr5	104935057	104982717	-	20.4639	-0.629935	0.182613	-3.44956	0.000561507	0.00585059
2810408I11Rik	chr1	64679869	64690659	-	2.7939	1.32493	0.384716	3.44391	0.000573359	0.00596328
Cxcr6	chr9	123806477	123811754	+	3.24113	-1.17535	0.341322	-3.44353	0.000574178	0.0059682
Dixdc1	chr9	50662753	50727984	-	93.3137	-0.545325	0.158551	-3.43944	0.000582917	0.00604448
Synj2	chr17	5941280	6044290	+	17.4716	0.601498	0.174927	3.43857	0.000584797	0.00606033
Rgs3	chr4	62559847	62703019	+	48.7044	-0.739886	0.215228	-3.43768	0.000586712	0.00606925
Emr4	chr17	55749984	55853662	+	37.1502	-0.516246	0.150292	-3.43495	0.00059266	0.00611978
Hck	chr2	153108468	153151441	+	22.6924	-0.56544	0.164611	-3.435	0.000592548	0.00611978
Myct1	chr10	5593728	5606791	+	15.6021	-0.599936	0.174717	-3.43375	0.000595287	0.00614323
Timd4	chr11	46810799	46844333	+	21.2033	-0.53553	0.15611	-3.43047	0.000602527	0.00620312
Bmp7	chr2	172869687	172940293	-	3.07423	1.23976	0.362168	3.42318	0.000618934	0.00634738
Gm19619	chr5	91257571	91283076	-	5.04986	1.09549	0.320175	3.42153	0.000622709	0.00637668
4933416M06Rik	chr13	101254319	101293396	+	1.81186	-1.53883	0.450046	-3.41928	0.000627871	0.00641432
Cyp2d11	chr15	82389154	82394022	-	2.78307	1.31726	0.385366	3.4182	0.000630357	0.00643591
Aph1c	chr9	66814994	66834706	-	3.18186	-1.24014	0.363212	-3.41438	0.00063928	0.00651161
Ccdc149	chr5	52374651	52471543	-	8.24093	1.0464	0.306505	3.41399	0.000640192	0.00651705
2010107H07Rik	chr14	31124505	31128930	-	19.446	0.553969	0.162686	3.40515	0.000661282	0.00670407
Zfp456	chr13	67363584	67375763	-	9.26173	-0.727326	0.213717	-3.40322	0.000665972	0.0067437
E030018B13Rik	chr7	63916857	63920539	+	1.15802	1.74436	0.512603	3.40295	0.000666627	0.00674392
Leprel2	chr6	124841095	124857687	-	9.25796	-0.773636	0.227404	-3.40204	0.000668857	0.00675706
Casp12	chr9	5345476	5373034	+	9.92921	-0.726506	0.214567	-3.38591	0.000709433	0.00711701
Spn	chr7	127133464	127137817	-	3.2383	-1.12689	0.333587	-3.37811	0.000729851	0.00730485
Accs	chr2	93835453	93849776	-	11.0982	-0.730559	0.216365	-3.37652	0.000734097	0.0073431
1700025K23Rik	chr10	39118808	39133895	-	1.75983	-1.47073	0.435864	-3.37429	0.000740051	0.00738554
Pnpla5	chr15	84112621	84123175	-	0.71415	-1.73635	0.515441	-3.36867	0.000755316	0.00751615
Dock11	chrX	35888832	36076562	+	14.814	-0.65168	0.193509	-3.36769	0.000758001	0.00753853
P2ry12	chr3	59216271	59262831	-	6.83267	-0.916785	0.272704	-3.36183	0.000774289	0.00766959
Slc39a10	chr1	46807544	46853509	-	21.4536	0.531859	0.158315	3.3595	0.000780846	0.0077301
Dpt	chr1	164796732	164824266	+	18.9997	-0.78643	0.234887	-3.34812	0.000813621	0.00800864
Gbp4	chr5	105115767	105139586	-	25.857	-0.561666	0.167925	-3.34474	0.000823593	0.00809757
Ctps	chr4	120539868	120570276	-	18.8269	0.608263	0.181985	3.34239	0.000830612	0.00815457
Gmfg	chr7	28437447	28446895	+	12.7278	-0.638233	0.191219	-3.3377	0.000844736	0.00827716
Ppargc1b	chr18	61298136	61400431	-	15.7234	0.633499	0.189857	3.33671	0.000847749	0.00829727
Izumo4	chr10	80702693	80705382	+	24.4547	-0.629836	0.189141	-3.32999	0.000868501	0.00845977
Nebl	chr2	17346734	17731068	-	2.49006	-1.30264	0.391194	-3.3299	0.000868762	0.00845977
Serpina3g	chr12	104214544	104241934	+	26.5332	-0.650875	0.195505	-3.32919	0.000870976	0.00847178
Abp1	chr6	48895255	48909187	+	0.429752	-1.70531	0.51254	-3.32718	0.0008773	0.00852368
Thbs2	chr17	14665500	14694262	-	23.1604	-0.548972	0.165137	-3.32434	0.000886275	0.00859155
Dll1	chr17	15367354	15375823	-	18.6395	-0.53283	0.160414	-3.32159	0.000895051	0.00866462
Zfp429	chr13	67389328	67399767	-	4.74566	-1.05515	0.317843	-3.31971	0.000901117	0.00870122
D130043K22Rik	chr13	24845131	24901270	+	36.1018	-0.65895	0.198622	-3.31761	0.000907905	0.00876187
Fras1	chr5	96373955	96784728	+	30.8112	-0.729509	0.22001	-3.3158	0.000913807	0.00879425
Eda2r	chrX	97333841	97377209	-	6.52786	-0.895169	0.270016	-3.31525	0.000915621	0.00880622
Bcl2	chr1	106538179	106714290	-	13.0189	-0.629951	0.190222	-3.31166	0.000927427	0.00889557
Tubg1	chr11	101120131	101126419	+	38.5403	0.503671	0.152267	3.3078	0.000940307	0.00899911
Ptp4a3	chr15	73723145	73758766	+	14.0228	-0.653895	0.197962	-3.30314	0.000956099	0.00911992
Hace1	chr10	45577829	45712345	+	21.0689	-0.538511	0.163059	-3.30255	0.000958083	0.00912875
Mup6	chr4	60003549	60006214	+	0.640366	1.69659	0.514108	3.30007	0.000966602	0.0091947
Pgm1	chr5	64092950	64128158	+	16.7505	-0.551138	0.167061	-3.29902	0.000970243	0.00922425
Lrtm1	chr14	29018208	29033642	+	45.8165	-1.15227	0.349399	-3.29786	0.00097426	0.00925511
Sp110	chr1	85576899	85603891	-	10.7172	-0.678205	0.205656	-3.29777	0.000974561	0.00925511
Cep70	chr9	99243468	99300403	+	15.5301	-0.570991	0.173327	-3.29431	0.000986641	0.00934971
Creld2	chr15	88819646	88826681	+	190.471	1.0914	0.331434	3.29297	0.000991347	0.00937328
Ophn1	chrX	98557515	98890985	-	12.6318	-0.605075	0.184038	-3.28776	0.00100986	0.00951187
Tspyl4	chr10	34297421	34301320	+	24.1317	-0.722351	0.219993	-3.28351	0.00102522	0.009625
Tert	chr13	73627001	73649041	+	27.9559	-0.745074	0.227008	-3.28214	0.00103021	0.00966134
Tnfrsf11b	chr15	54250619	54278484	-	16.5776	-0.641994	0.195727	-3.28004	0.00103791	0.00971774
Fdft1	chr14	63145150	63177793	-	426.185	-0.526266	0.160742	-3.27398	0.00106046	0.00988595
Pclo	chr5	14514918	14863459	+	6.28185	-0.973352	0.297323	-3.27372	0.00106142	0.0098882
Arrdc1	chr2	24925352	24935281	-	7.47283	-0.810118	0.24792	-3.26767	0.00108438	0.0100448
Cd300lb	chr11	114922781	114934386	-	4.39654	-1.0809	0.330787	-3.26767	0.00108437	0.0100448
Gm4841	chr18	60268301	60273267	-	9.85853	-0.874799	0.267784	-3.26681	0.00108767	0.0100689
Itpripl1	chr2	127138769	127143457	-	20.7478	-0.525959	0.161194	-3.26289	0.00110281	0.0101818
Mnda	chr1	173896355	173912922	-	4.90857	-0.958126	0.293676	-3.26253	0.00110424	0.0101896
Zfp677	chr17	21383748	21399265	+	5.1621	-0.990153	0.303544	-3.26198	0.00110637	0.0101983
Fam19a5	chr15	87544299	87759364	+	4.09028	1.01245	0.312317	3.24172	0.00118809	0.0108646
2010003K11Rik	chr19	4496788	4498583	-	22.6856	0.657645	0.202956	3.24033	0.00119392	0.0109064
Fmn2	chr1	174501825	174822729	+	1.48184	1.44921	0.449019	3.2275	0.00124877	0.0113117
Chrna2	chr14	66140960	66152948	+	8.47937	0.781339	0.242552	3.22133	0.00127599	0.011528
Zfp40	chr17	23173869	23193228	-	12.7342	-0.711493	0.221426	-3.21323	0.00131251	0.0118039
Tmtc4	chr14	122918975	122983261	-	23.1374	-0.500373	0.156025	-3.20701	0.0013412	0.0120199
Rasgrf2	chr13	91880407	91988042	-	3.50223	-1.15684	0.361137	-3.20334	0.00135844	0.012152
9130409I23Rik	chr1	181051237	181060667	+	52.0901	0.66308	0.207275	3.19904	0.00137888	0.0122999
Bank1	chr3	136053364	136326046	-	11.6023	-0.731534	0.228834	-3.19678	0.00138969	0.0123667
C7	chr15	4988762	5063773	-	2.56777	1.24612	0.390737	3.18915	0.00142693	0.0126275
Tmem159	chr7	120102426	120120986	+	7.1598	-0.795355	0.249497	-3.18783	0.00143344	0.0126655
C430002E04Rik	chr3	41487681	41493199	-	11.4851	0.698656	0.219247	3.18662	0.00143945	0.0127056
Pdk4	chr6	5483351	5496278	-	24.7217	-0.718234	0.22545	-3.18578	0.00144366	0.0127232
Foxq1	chr13	31558170	31560974	+	41.9268	0.972009	0.305272	3.18407	0.00145219	0.0127918
Psd4	chr2	24385397	24408729	+	17.2696	-0.569606	0.178924	-3.18351	0.00145503	0.0128103
Anln	chr9	22331214	22389206	-	5.19412	-0.951687	0.299072	-3.18213	0.00146194	0.0128515
Fam89a	chr8	124740257	124751809	-	18.5193	-0.683614	0.214846	-3.18188	0.0014632	0.0128561
Gm10845	chr14	79860521	79869176	-	19.1405	0.544313	0.171191	3.17956	0.00147499	0.0129268
Plcb4	chr2	135741830	136013068	+	16.3086	-0.557623	0.175635	-3.17489	0.00149893	0.0130834
Rragb	chrX	153139958	153171943	+	0.8245	-1.59584	0.503003	-3.17263	0.00151067	0.0131792
Dnase1	chr16	4037145	4040024	+	0.962676	1.57186	0.495768	3.17056	0.00152144	0.0132665
Stxbp5l	chr16	37107310	37384958	-	2.30243	-1.28842	0.406424	-3.17014	0.00152365	0.0132791
Kcnj8	chr6	142564939	142571356	-	17.2704	-0.57509	0.181472	-3.16903	0.0015295	0.0133166
Sstr2	chr11	113624257	113625636	+	1.65726	1.37098	0.434219	3.15736	0.00159207	0.0138057
Atp5s	chr12	69724962	69744658	+	16.9379	-0.559623	0.177317	-3.15605	0.0015992	0.0138536
Xlr	chrX	53783748	53797696	-	3.26889	-1.10244	0.349373	-3.15548	0.00160234	0.0138738
Ripply1	chrX	139779681	139782353	-	1.69062	-1.3394	0.424566	-3.15475	0.00160638	0.0139018
C730002L08Rik	chr19	20534527	20552330	-	6.57748	0.956316	0.303296	3.15307	0.00161562	0.0139538
Mir194-2	chr19	6264643	6264728	+	0.828148	-1.58549	0.503314	-3.1501	0.00163215	0.0140754
Syk	chr13	52583437	52648792	+	27.0349	-0.515789	0.164398	-3.13745	0.00170426	0.014617
Zfp334	chr2	165377436	165388259	-	8.44567	-0.756001	0.241315	-3.13283	0.00173129	0.0148341
Bhlhe41	chr6	145862737	145865340	-	2.98118	1.41441	0.451769	3.13082	0.00174321	0.014914
Bik	chr15	83526862	83544635	+	13.6657	0.688125	0.219985	3.12805	0.0017597	0.0150031
Fbxo32	chr15	58175879	58214892	-	17.5228	-0.593324	0.189884	-3.12466	0.00178011	0.0151397
Fbf1	chr11	116142285	116168178	-	31.6626	0.687197	0.220302	3.11934	0.00181256	0.0153854
Adamts15	chr9	30899155	30922452	-	6.10795	-0.851536	0.27301	-3.11907	0.00181424	0.015392
Capg	chr6	72544439	72562980	+	6.8092	-0.766721	0.24734	-3.09987	0.00193604	0.0162735
Nme7	chr1	164307675	164437296	+	26.7598	-0.505061	0.162928	-3.09991	0.0019358	0.0162735
Slc15a3	chr19	10842544	10857915	+	20.9522	-0.562543	0.181546	-3.09862	0.00194427	0.0163347
Afp	chr5	90490714	90508907	+	2.74856	1.20908	0.390807	3.09381	0.00197603	0.0165532
Pfkfb3	chr2	11471431	11553929	-	50.0808	1.02785	0.332605	3.09031	0.00199948	0.0167091
Sftpa1	chr14	41131788	41136373	+	3.67908	1.14147	0.369856	3.08626	0.00202691	0.0168858
Clic3	chr2	25456843	25458772	+	1.11183	-1.52994	0.495955	-3.08484	0.00203659	0.0169373
Lrp2bp	chr8	46010602	46029476	+	2.37279	-1.28544	0.416889	-3.08342	0.00204636	0.0169858
Dpf3	chr12	83269198	83487708	-	4.09796	-1.04262	0.33866	-3.07865	0.00207938	0.0172028
Lum	chr10	97565501	97572703	+	35.4631	-0.517507	0.168267	-3.07551	0.00210144	0.0173512
Prkcq	chr2	11172382	11301226	+	7.65448	-0.70528	0.229831	-3.06869	0.00215003	0.01771
Tmem151a	chr19	5079337	5085477	-	0.710775	-1.55243	0.506085	-3.06753	0.00215832	0.0177614
Fpr1	chr17	17876471	17883939	-	12.815	-0.639104	0.20844	-3.06614	0.00216845	0.0178193
Rab34	chr11	78188427	78192193	+	11.0619	0.715229	0.233617	3.06155	0.00220198	0.0180451
Kcnk10	chr12	98433994	98577940	-	9.68075	-0.769152	0.251389	-3.05961	0.00221622	0.0181256
2210010C17Rik	chr7	19937305	19950743	-	2.48766	-1.2606	0.412153	-3.05857	0.00222396	0.0181716
Fam105a	chr15	27655071	27681542	-	11.1884	-0.62526	0.204564	-3.05656	0.00223896	0.0182769
Gbp8	chr5	105014153	105053561	-	15.0069	-0.661192	0.216417	-3.05518	0.00224926	0.018335
Cd24a	chr10	43579169	43584265	+	10.3316	-0.812256	0.266247	-3.05076	0.0022826	0.0185529
6030407O03Rik	chr1	73618381	73864466	-	1.0173	-1.51397	0.496478	-3.04941	0.00229288	0.0186202
Fam38b	chr18	63010213	63387183	-	14.1318	-0.649507	0.213136	-3.04738	0.00230847	0.018694
Dgkg	chr16	22466569	22657231	-	0.670423	-1.56034	0.512165	-3.04656	0.00231474	0.0187185
5730420D15Rik	chr10	95417375	95428640	+	1.21723	-1.47431	0.484211	-3.04477	0.0023286	0.0188218
Dcakd	chr11	102994056	103017147	-	14.2223	0.590423	0.193957	3.04409	0.00233389	0.0188468
Mest	chr6	30733506	30748466	+	10.7922	-0.641152	0.210689	-3.04311	0.00234144	0.018899
H2-Q6	chr17	35424877	35428361	+	18.5959	-0.530678	0.174427	-3.04241	0.00234692	0.0189245
1700061I17Rik	chr3	117060522	117077765	-	1.43737	-1.37213	0.45162	-3.03823	0.00237969	0.0191272
Hk3	chr13	55005985	55021385	-	22.0371	-0.550363	0.181464	-3.03291	0.00242208	0.0194208
Pde7b	chr10	20398004	20725068	-	23.7126	-0.529404	0.174626	-3.03165	0.00243222	0.0194752
Cysltr1	chrX	106576517	106603462	-	4.43609	-0.894666	0.295833	-3.02422	0.00249272	0.0198595
Stk10	chr11	32533266	32624595	+	20.4464	-0.521814	0.172679	-3.02188	0.00251212	0.0199778
Rxrg	chr1	167598362	167639623	+	15.316	-0.63118	0.209053	-3.01923	0.00253418	0.0201069
Inpp4b	chr8	81715200	82122561	+	6.77405	-0.791061	0.262023	-3.01905	0.00253569	0.0201097
Rarg	chr15	102234940	102257483	-	14.3367	-0.579326	0.192187	-3.01438	0.00257503	0.0203936
Trdmt1	chr2	13510161	13544664	-	11.0866	-0.72054	0.239333	-3.01061	0.00260722	0.0206012
Fam109a	chr5	121849028	121854599	+	20.5263	-0.517609	0.172017	-3.00905	0.00262064	0.0206789
Grin3b	chr10	79970724	79977190	+	0.66696	1.5472	0.515227	3.00294	0.00267383	0.0210313
Bicc1	chr10	70925096	71159634	-	14.9974	-0.581715	0.194719	-2.98746	0.0028131	0.0219468
Lair1	chr7	4007073	4063204	-	17.277	-0.636782	0.213721	-2.9795	0.00288721	0.0224468
Sfpi1	chr2	91096797	91115756	+	8.5312	-0.719686	0.242137	-2.97223	0.00295648	0.0229101
Esrrg	chr1	187609006	188214884	+	13.03	-0.774468	0.260696	-2.97077	0.00297049	0.0229774
Rundc3b	chr5	8490336	8622952	-	2.54092	-1.12696	0.379334	-2.97088	0.00296948	0.0229774
P2ry13	chr3	59207894	59210882	-	11.6624	-0.67572	0.227658	-2.96813	0.00299615	0.0231034
Kcne3	chr7	100176670	100184869	+	4.39937	-0.889778	0.300119	-2.96475	0.00302927	0.0233275
Adamts7	chr9	90162978	90200102	+	19.6771	0.622011	0.209928	2.96298	0.00304677	0.0234291
Dapp1	chr3	137931006	137981549	-	5.90322	-0.753316	0.254437	-2.96071	0.00306926	0.0235306
Cmtm3	chr8	104340594	104347672	+	13.8912	-0.57026	0.192636	-2.9603	0.00307339	0.0235413
1300015D01Rik	chr2	173124749	173133204	+	30.3129	0.772916	0.261385	2.957	0.00310643	0.0237628
Crym	chr7	120186384	120201988	-	2.74541	-1.05408	0.356697	-2.95512	0.0031255	0.0238875
LOC100044193	chr17	94864918	94878321	+	11.564	-0.649146	0.219728	-2.95432	0.00313355	0.0239384
Nup37	chr10	88146992	88178395	+	16.2873	-0.515016	0.174986	-2.94318	0.00324855	0.024616
Sorcs3	chr19	48206025	48805505	+	0.372745	-1.48206	0.503633	-2.94274	0.00325322	0.0246238
Tmsb10	chr6	72957347	72958748	-	14.364	-0.50721	0.172601	-2.93863	0.00329671	0.0248984
Spsb4	chr9	96943482	97018355	-	9.42712	0.770575	0.262361	2.93708	0.00331323	0.0249934
Ung	chr5	114130435	114139321	+	9.45502	0.782137	0.266301	2.93704	0.00331363	0.0249934
Dfna5	chr6	50207403	50261769	-	4.51931	-0.942511	0.32193	-2.92769	0.00341488	0.0256228
Lhx6	chr2	36081953	36105408	-	8.28157	0.759124	0.259582	2.92441	0.00345113	0.0258498
Dusp4	chr8	34807610	34819894	+	7.87196	0.685268	0.235827	2.90581	0.00366305	0.0270938
Fam115a	chr6	42672547	42693059	-	15.1377	-0.506775	0.17437	-2.90633	0.00365696	0.0270938
Jrk	chr15	74702412	74709322	-	10.4624	-0.638987	0.219937	-2.90532	0.00366873	0.0271034
G6pdx	chrX	74409486	74429161	-	15.5225	-0.573828	0.197658	-2.90313	0.00369456	0.0272243
Klhl6	chr16	19946492	19983049	-	15.1001	-0.569754	0.196358	-2.90161	0.00371249	0.0273331
Oas1g	chr5	120876142	120887598	-	5.01347	-0.932581	0.321477	-2.90093	0.00372061	0.0273799
Acot1	chr12	84009502	84017669	+	78.3529	-0.520366	0.17948	-2.89929	0.00374006	0.0275009
Ift57	chr16	49699294	49765126	+	3.5838	-0.964671	0.333088	-2.89614	0.00377781	0.0277312
Rgs10	chr7	128373625	128418172	-	5.34192	-0.809887	0.279723	-2.89532	0.00378776	0.0277453
Dcbld1	chr10	52233619	52321377	+	15.3751	-0.515652	0.17813	-2.8948	0.00379396	0.0277789
Erdr1	chrY	90785442	90816465	+	53.9468	0.533651	0.18456	2.89149	0.00383424	0.0280263
Slc35f1	chr10	52690501	53111622	+	0.631227	1.48934	0.51545	2.88939	0.00385986	0.0281659
Mob3a	chr10	80685253	80701820	-	15.8071	-0.513487	0.177756	-2.88871	0.00386821	0.0281982
Arhgap4	chrX	73894352	73911298	-	17.8289	-0.502716	0.174111	-2.88733	0.00388523	0.0282793
Alox8	chr11	69183885	69197839	-	0.969046	1.44255	0.499717	2.88673	0.00389264	0.0283094
Cenpe	chr3	135212563	135273540	+	3.69449	-1.06137	0.367669	-2.88675	0.00389238	0.0283094
Fhit	chr14	9550094	11162032	-	8.44879	-0.653318	0.226403	-2.88564	0.00390624	0.0283844
Kcnab1	chr3	65109643	65378219	+	2.04699	-1.13628	0.394792	-2.87817	0.00399994	0.0289192
Ntrk1	chr3	87778244	87795162	-	1.01714	1.43695	0.499341	2.8777	0.00400584	0.0289497
Nfam1	chr15	82997796	83023138	-	14.3669	-0.545678	0.189763	-2.87557	0.00403298	0.029103
Cdyl2	chr8	116568724	116732991	-	12.7058	-0.546755	0.190265	-2.87366	0.00405748	0.0292617
Zfp941	chr7	140809677	140822178	-	4.59942	-1.09367	0.380648	-2.87318	0.00406362	0.0292937
1700048O20Rik	chr9	121937275	121947016	+	1.63909	-1.33647	0.465605	-2.8704	0.00409958	0.0295406
Cbx7	chr15	79915807	79932646	-	19.246	-0.503713	0.175675	-2.8673	0.00413987	0.0297564
Cerkl	chr2	79332491	79428988	-	8.55726	-0.767219	0.267635	-2.86667	0.0041482	0.0298039
Hapln1	chr13	89540636	89611832	+	0.939655	1.43586	0.501275	2.86442	0.00417776	0.0299913
Cd4	chr6	124864693	124888209	-	3.01108	1.0108	0.353273	2.86125	0.00421968	0.030267
Gm5141	chr13	62772200	62785808	-	1.05865	-1.3714	0.47976	-2.85851	0.00425633	0.0304666
Padi2	chr4	140906360	140952586	+	1.15589	-1.34722	0.472254	-2.85275	0.00433431	0.0308967
Tbxa2r	chr10	81328731	81335172	+	3.15991	-0.972904	0.341026	-2.85287	0.00433262	0.0308967
3110082I17Rik	chr5	139359739	139460534	-	9.95957	0.780881	0.274524	2.84449	0.00444832	0.0314724
Orm2	chr4	63362449	63365877	+	42.1068	-0.923803	0.3249	-2.84335	0.00446424	0.0315107
Osgin1	chr8	119437162	119446256	+	221.54	0.729184	0.256568	2.84207	0.00448211	0.0316239
Gpx7	chr4	108400217	108406713	-	3.929	-0.919825	0.323669	-2.84187	0.00448504	0.0316316
Cntln	chr4	84884327	85131918	+	10.1451	-0.594181	0.209194	-2.84033	0.00450663	0.031758
Slc9a7	chrX	20105755	20291764	-	6.46678	-0.825028	0.290544	-2.8396	0.00451698	0.0318049
Atp8b4	chr2	126320973	126491553	-	6.70677	0.756666	0.266519	2.83907	0.00452452	0.0318191
Saa1	chr7	46740499	46742980	-	61.3076	0.736747	0.25954	2.83866	0.00453031	0.0318455
Mmgt2	chr11	62648664	62666359	+	2.35806	-1.08178	0.381142	-2.83827	0.00453594	0.0318475
Piga	chrX	164419787	164433915	+	26.1533	0.586379	0.206618	2.83799	0.00453981	0.0318617
Fam203a	chr15	76368898	76371411	+	9.67356	0.627799	0.221534	2.83387	0.00459877	0.0322231
Ptk6	chr2	181195124	181202789	-	4.87862	-0.916835	0.323552	-2.83366	0.00460184	0.0322315
Sytl1	chr4	133253090	133263087	-	17.9397	0.542246	0.191478	2.8319	0.00462719	0.0323566
Ccdc69	chr11	55049738	55078131	-	1.16869	-1.32672	0.468662	-2.83085	0.00464239	0.0323973
Pde6c	chr19	38132781	38183951	+	2.26909	-1.1184	0.395406	-2.82849	0.00467675	0.0325713
Atp8b2	chr3	89939481	89963508	-	14.3235	-0.523831	0.185234	-2.82793	0.00468494	0.0326151
Entpd7	chr19	43689689	43733853	+	10.9105	0.598458	0.211807	2.82548	0.00472092	0.0328391
Ccdc66	chr14	27482405	27508460	-	21.0653	-0.517766	0.183314	-2.82447	0.00473593	0.032917
Mirlet7a-1	chr13	48538179	48538272	-	1.7407	-1.20757	0.427719	-2.82328	0.00475358	0.0329865
Top2a	chr11	98992947	99024189	-	14.9301	-0.676288	0.23953	-2.82339	0.00475189	0.0329865
Gmppb	chr9	108049290	108051936	+	65.5033	0.50855	0.180314	2.82036	0.00479703	0.0331947
Sema5b	chr16	35541362	35664258	+	6.50283	0.917628	0.325713	2.81729	0.00484309	0.0334732
Ptpro	chr6	137252299	137464633	+	2.45733	-1.10694	0.39458	-2.80536	0.00502598	0.0345161
Hk2	chr6	82725027	82774454	-	9.94389	-0.647476	0.230997	-2.80296	0.00506358	0.0347605
Plekhh1	chr12	79029163	79081655	+	1.78314	-1.19373	0.427536	-2.79213	0.00523631	0.0357473
Epsti1	chr14	77904239	78002656	+	9.2934	-0.71721	0.257007	-2.79063	0.00526058	0.0358421
Olfm2	chr9	20667986	20728214	-	0.35535	1.4181	0.508644	2.78801	0.00530337	0.0361052
Osbpl3	chr6	50293327	50456170	-	7.89071	0.778944	0.279595	2.78597	0.00533682	0.0362934
Rsl1	chr13	67173182	67183498	+	7.58135	-0.656825	0.235764	-2.78594	0.00533733	0.0362934
Tmeff2	chr1	50927523	51187270	+	0.918647	1.39634	0.50129	2.78549	0.00534468	0.0363291
Oas1c	chr5	120800199	120812514	-	4.2309	-0.86277	0.310427	-2.7793	0.00544765	0.0369273
Ctsw	chr19	5465240	5468498	-	1.45001	-1.25584	0.45196	-2.77866	0.00545836	0.0369853
Pdgfa	chr5	138976972	138994953	-	7.71658	0.652761	0.23529	2.77429	0.00553228	0.037398
Lsp1	chr7	142460870	142494599	+	7.10217	-0.776388	0.279884	-2.77396	0.0055378	0.0374062
Cdkn3	chr14	46760541	46771525	+	0.492559	-1.42503	0.513863	-2.77316	0.00555142	0.0374751
Ccdc123	chr7	35397093	35438684	+	13.7684	-0.530697	0.191577	-2.77014	0.00560315	0.0377589
Gulp1	chr1	44551671	44796836	+	4.59958	0.991536	0.358069	2.76912	0.00562079	0.037863
Hsp90aa1	chr12	110691036	110696395	-	1161.97	0.62394	0.225448	2.76755	0.00564786	0.0380009
Gm13157	chr4	147753974	147809788	-	10.2048	-0.623596	0.225483	-2.76561	0.00568172	0.0381892
Armcx2	chrX	134804142	134809221	-	11.7224	-0.524211	0.189612	-2.76464	0.00569848	0.0382818
E330011O21Rik	chr16	78250863	78255454	-	7.52676	0.74209	0.268608	2.76273	0.00573207	0.0384775
Slfn2	chr11	83065112	83070678	+	13.9517	-0.53844	0.195092	-2.75993	0.00578132	0.0387328
A230001M10Rik	chr3	102262405	102288771	+	2.14578	-1.15728	0.419624	-2.75789	0.0058175	0.0389299
Tgtp2	chr11	49057196	49064212	-	10.703	-0.652632	0.236759	-2.75653	0.00584184	0.0390625
Cela2a	chr4	141814963	141826003	-	1.52784	-1.21428	0.441802	-2.74846	0.00598751	0.0398513
2010106E10Rik	chrX	112495274	112558343	+	0.352075	1.39209	0.506943	2.74606	0.00603165	0.0400618
Ogn	chr13	49608071	49624500	+	12.1411	-0.610965	0.222754	-2.74278	0.00609219	0.0403304
Cdx4	chrX	103321398	103330224	+	0.344643	-1.36932	0.499296	-2.74251	0.00609724	0.0403329
Serpina3c	chr12	104146907	104153872	-	0.729089	1.39542	0.509694	2.73775	0.00618604	0.0408577
Gm5464	chr14	66868850	66871005	+	0.802991	-1.36993	0.50151	-2.73161	0.00630248	0.0414628
Ifitm1	chr7	140967429	140969827	+	13.1581	-0.510695	0.187302	-2.72658	0.00639939	0.0419618
Gm15401	chr6	72629288	72637717	+	8.77794	-0.844602	0.310062	-2.72398	0.00645007	0.042246
2310014L17Rik	chr7	12927416	12931072	+	1.31658	-1.28261	0.470949	-2.72345	0.00646038	0.0422975
Rnf222	chr11	68888553	68895015	+	0.509884	-1.40184	0.514924	-2.72242	0.00648063	0.0423658
Fam117a	chr11	95337018	95381872	+	6.25678	-0.808623	0.297219	-2.72063	0.00651569	0.0425306
Klra2	chr6	131219235	131247362	-	10.3435	-0.619495	0.227693	-2.72075	0.00651348	0.0425306
2006-09-01	chrX	36911272	36989695	-	5.1056	-0.768235	0.282574	-2.7187	0.00655382	0.0427149
Slc19a1	chr10	77032739	77050432	+	9.814	0.613793	0.22607	2.71506	0.00662635	0.0430173
A830010M20Rik	chr5	107497745	107512556	+	16.1841	-0.545237	0.201	-2.71263	0.00667521	0.0431962
Rab40b	chr11	121356121	121388251	-	1.8413	-1.10243	0.40653	-2.7118	0.00669181	0.0432874
Klk14	chr7	43690418	43695535	+	1.50396	-1.19023	0.439127	-2.71044	0.00671933	0.0434329
Cebpd	chr16	15887286	15889545	+	14.9315	0.70572	0.260526	2.70882	0.00675223	0.0436292
Mir122a	chr18	65248861	65248926	+	5.67944	-0.763144	0.281786	-2.70824	0.00676412	0.0436897
Il18r1	chr1	40465552	40500854	+	1.73985	-1.12535	0.416419	-2.70244	0.00688329	0.0443764
3110039I08Rik	chr9	41376561	41432079	+	0.329476	1.36402	0.504917	2.70148	0.00690315	0.0444582
Atp10a	chr7	58658202	58829426	+	3.53833	-0.887202	0.328409	-2.70152	0.00690239	0.0444582
Kctd1	chr18	14968685	15151446	-	2.14362	1.12162	0.415189	2.70145	0.00690371	0.0444582
Bag2	chr1	33745484	33757750	-	10.3344	-0.627597	0.232335	-2.70125	0.00690786	0.0444684
Atoh8	chr6	72206177	72235577	-	40.6506	-0.511654	0.189475	-2.70038	0.00692601	0.0445686
Obsl1	chr1	75485825	75506452	-	3.87986	-0.850066	0.314841	-2.69998	0.00693427	0.0446051
Col4a3	chr1	82586921	82722059	+	4.43311	-0.939389	0.348029	-2.69917	0.00695123	0.0446876
Ptger2	chr14	44988111	45003820	+	6.91886	-0.675821	0.250397	-2.699	0.00695486	0.0446876
Skp2	chr15	9111985	9140451	-	8.36347	0.685181	0.254031	2.69723	0.00699185	0.0448585
Cd300a	chr11	114890041	114904651	+	18.4805	-0.585796	0.217657	-2.69137	0.00711587	0.0454551
Slc16a11	chr11	70213910	70216414	+	23.7966	-0.532179	0.197946	-2.68851	0.00717707	0.0457409
Zfp61	chr7	24291046	24299549	-	3.03946	-0.921515	0.344495	-2.67498	0.00747346	0.0472425
Oscp1	chr4	126058565	126089334	+	0.860042	-1.33307	0.498674	-2.67323	0.00751258	0.047424
P4ha2	chr11	54100924	54131667	+	17.2518	0.562764	0.21073	2.67055	0.00757273	0.0476643
Plin4	chr17	56100591	56109802	-	45.2226	0.749148	0.280812	2.66779	0.00763527	0.047988
Lyve1	chr7	110850607	110862953	-	27.4241	-0.534865	0.200554	-2.66694	0.00765454	0.0480741
P2ry14	chr3	59114625	59130624	-	3.20325	-0.926492	0.347533	-2.66591	0.00767795	0.0481685
Ms4a6b	chr19	11518559	11530403	+	6.26208	-0.746598	0.280413	-2.66249	0.00775637	0.0485723
9430037G07Rik	chr9	88595325	88599243	-	36.6699	0.635357	0.23905	2.65784	0.00786433	0.049177
Pole2	chr12	69201779	69228190	-	2.40959	-1.00489	0.379642	-2.64694	0.00812233	0.0504682
Ppp1r18	chr17	35865595	35875596	+	9.33608	-0.573147	0.216545	-2.64677	0.00812636	0.0504682
Adcy1	chr11	7063489	7178505	+	2.85897	-1.14792	0.434272	-2.64331	0.00821006	0.0508782
Was	chrX	8081466	8090491	-	6.07502	-0.83317	0.31528	-2.64264	0.00822631	0.0509241
Bub1b	chr2	118598211	118641592	+	5.87924	-0.764179	0.289705	-2.63779	0.00834493	0.0514922
Tbc1d9	chr8	83165352	83272940	+	12.9935	-0.534258	0.202819	-2.63416	0.00843467	0.0518791
Rrm2	chr12	24708254	24714146	+	13.8928	0.568988	0.216162	2.63223	0.00848263	0.052044
Treml4	chr17	48264295	48275358	+	12.6885	-0.565426	0.214818	-2.63211	0.0084856	0.052044
Rai2	chrX	161717036	161779494	+	4.44628	-0.772784	0.293946	-2.629	0.00856366	0.0524482
Trim72	chr7	128004378	128011393	+	1.88162	1.10193	0.419313	2.62794	0.00859041	0.0525748
Htra3	chr5	35652033	35679782	-	1.742	1.1399	0.434754	2.62195	0.00874275	0.0533181
Doc2g	chr19	4003385	4007005	+	4.93685	0.739711	0.282304	2.62027	0.00878607	0.0535256
Rasl11b	chr5	74195326	74199477	+	3.51346	-0.877199	0.33525	-2.61655	0.00888223	0.053969
Orai2	chr5	136147461	136170656	-	5.40359	-0.724843	0.277562	-2.61146	0.00901558	0.054558
Emcn	chr3	137341078	137431069	+	11.1846	-0.560942	0.215239	-2.60613	0.00915716	0.0552411
Gsto2	chr19	47865545	47886305	+	0.924321	-1.30123	0.499298	-2.60613	0.00915726	0.0552411
Slc2a12	chr10	22645011	22703880	+	0.691031	-1.33696	0.513108	-2.60562	0.00917087	0.0553039
2310009B15Rik	chr1	138851979	138856854	-	9.28692	0.604203	0.23223	2.60174	0.00927514	0.0557272
Bhlha15	chr5	144190286	144194441	+	0.876842	1.33187	0.512202	2.60029	0.00931443	0.0558845
Vsig10	chr5	117319266	117355006	+	7.19641	-0.641078	0.246701	-2.5986	0.00936047	0.0560875
Zfp287	chr11	62711486	62729093	-	4.12377	-0.828381	0.319422	-2.59337	0.00950393	0.0567966
Sema6b	chr17	56123085	56140343	-	11.36	0.52089	0.201118	2.58997	0.00959829	0.0572812
Gria4	chr9	4417893	4796234	-	0.946862	-1.27302	0.491909	-2.58791	0.00965602	0.0575263
Pfkfb4	chr9	108991902	109032225	+	3.82982	-0.804	0.310961	-2.58554	0.00972276	0.057876
Pyhin1	chr1	173630859	173647928	+	9.78395	-0.549154	0.212401	-2.58547	0.00972477	0.057876
Art3	chr5	92331841	92414627	+	8.15741	-0.647941	0.250656	-2.58498	0.00973843	0.0578974
Ccdc68	chr18	69925559	69969484	+	7.55093	-0.636305	0.246293	-2.58353	0.00977943	0.0580811
Junb	chr8	84976909	84978748	-	88.1087	0.756945	0.293018	2.58327	0.00978689	0.0580855
Capsl	chr15	9436028	9466035	+	1.15263	-1.22475	0.474349	-2.58195	0.00982441	0.0582281
Osbpl7	chr11	97050820	97068904	+	4.83522	-0.762895	0.29564	-2.58049	0.00986606	0.0584148
Klrd1	chr6	129591811	129598775	+	0.906723	-1.2529	0.486178	-2.57704	0.00996506	0.0589201
Mbp	chr18	82475123	82585637	+	4.58704	-0.717043	0.279137	-2.56879	0.0102054	0.0600329
Tbc1d19	chr5	53809627	53904380	+	10.8737	-0.519027	0.202794	-2.55938	0.0104859	0.0614316
Tmem200b	chr4	131921771	131923140	+	7.61666	-0.621762	0.243222	-2.55636	0.0105774	0.0617789
Serinc2	chr4	130253497	130275586	-	11.8733	0.624007	0.244267	2.55461	0.0106306	0.061936
Acacb	chr5	114165518	114250758	+	292.97	-0.583811	0.228599	-2.55386	0.0106536	0.0620158
Rabl5	chr5	136908150	136913244	+	6.75282	-0.619273	0.242574	-2.55292	0.0106824	0.0621469
2410018M08Rik	chr5	129895723	129903622	+	7.15204	0.626264	0.245587	2.55007	0.0107701	0.0625238
4430402I18Rik	chr19	28923064	28964154	-	5.40776	-0.738014	0.289888	-2.54585	0.010901	0.0630318
Il12rb1	chr8	70808449	70821423	+	2.49594	0.993016	0.390464	2.54317	0.0109851	0.0634097
Sell	chr1	164062076	164080785	+	4.24498	-0.774039	0.304806	-2.53945	0.0111028	0.0639608
Il2rb	chr15	78480549	78495066	-	6.17223	-0.705731	0.278061	-2.53804	0.0111474	0.0641748
Ccl24	chr5	135569937	135573043	-	7.2644	-0.637495	0.251192	-2.53787	0.0111528	0.0641846
Dmrta1	chr4	89688198	89694766	+	3.58652	-0.962757	0.380279	-2.53171	0.0113507	0.0650627
Fermt1	chr2	132904179	132946036	-	2.91601	-0.868664	0.343583	-2.52825	0.0114632	0.0654902
Zfp872	chr9	22188166	22202123	+	5.20765	0.725229	0.287019	2.52676	0.0115119	0.0657467
Bicd1	chr6	149408886	149558857	+	1.77121	-1.11329	0.441246	-2.52307	0.0116336	0.0663322
Atp8b5	chr4	43267159	43373831	+	3.39621	-0.824646	0.326887	-2.52273	0.0116449	0.0663528
Lrrc8e	chr8	4226827	4237470	+	1.59446	-1.08678	0.43098	-2.52165	0.0116806	0.0664906
1810014B01Rik	chr10	86685527	86689954	+	6.15618	-0.72123	0.286359	-2.51862	0.0117815	0.0669763
A830052D11Rik	chr18	32359057	32378284	-	1.80036	-1.02826	0.408439	-2.51755	0.0118175	0.0671368
Lag3	chr6	124904359	124911705	-	3.12365	0.849283	0.337506	2.51635	0.0118577	0.067299
Thy1	chr9	44043384	44048579	+	1.95992	-1.03018	0.409473	-2.51585	0.0118744	0.0673717
Sema4f	chr6	82911885	82939750	-	0.335538	1.25925	0.501206	2.51243	0.0119901	0.0678942
Gbgt1	chr2	28496891	28505415	+	2.88745	-0.881407	0.351418	-2.50814	0.0121368	0.0684999
Ccna2	chr3	36564865	36571996	-	4.54414	-0.818436	0.326485	-2.50681	0.0121826	0.0686687
Mep1b	chr18	21072344	21100199	+	0.613655	1.28056	0.511204	2.50499	0.0122455	0.0689555
Snora34	chr15	98519717	98519834	-	3.71148	-0.78779	0.314652	-2.50368	0.0122907	0.069188
Gsta1	chr9	78230669	78242683	+	3.56737	0.884491	0.353309	2.50345	0.012299	0.0692121
E130304F04Rik	chr13	119710094	119755882	-	11.9177	-0.624024	0.249615	-2.49995	0.0124212	0.0697176
Hic1	chr11	75164565	75170255	-	11.3562	-0.60543	0.242221	-2.49949	0.0124373	0.0697626
Gpr162	chr6	124858445	124863917	-	1.61447	1.0795	0.433315	2.49127	0.0127288	0.0710384
Gm7854	chr5	43151686	43235354	-	1.16569	-1.18317	0.475636	-2.48756	0.0128623	0.07161
Ccr2	chr9	124102183	124109140	+	7.74048	-0.624589	0.251659	-2.48189	0.0130687	0.0724803
Dync2li1	chr17	84626499	84655564	+	3.23395	-0.907984	0.366157	-2.47977	0.0131469	0.0727735
2410018L13Rik	chr12	22953997	23010243	-	0.835326	1.25603	0.506692	2.47888	0.0131797	0.0728853
Mmp12	chr9	7347374	7360461	+	1.75307	-1.08742	0.438744	-2.47849	0.0131939	0.0729121
Trpv4	chr5	114622154	114658421	-	1.04907	-1.1639	0.469715	-2.47788	0.0132165	0.0729717
Zfp518b	chr5	38668484	38684826	-	8.79199	-0.597547	0.241205	-2.47734	0.0132367	0.0730135
Ankrd23	chr1	36530534	36535729	-	5.33978	0.750155	0.302903	2.47655	0.0132657	0.0731501
Slamf8	chr1	172581377	172590568	-	2.75643	-0.913492	0.368995	-2.47562	0.0133004	0.0732709
Mpp4	chr1	59120935	59163389	-	7.62442	0.664753	0.268764	2.47337	0.0133846	0.0735939
Col25a1	chr3	130180845	130599883	+	3.83031	0.859735	0.348046	2.47018	0.0135046	0.0741013
Serpina5	chr12	104101113	104106137	+	0.464222	1.27233	0.515089	2.47012	0.0135069	0.0741013
Smpd3	chr8	106252548	106337988	-	4.71679	0.941007	0.380923	2.47034	0.0134986	0.0741013
Ranbp3l	chr15	9055682	9067333	+	3.63542	-0.932147	0.3778	-2.4673	0.0136135	0.0745915
Prim1	chr10	128015215	128030030	+	11.1132	-0.502434	0.203723	-2.46626	0.0136534	0.0747387
Aspn	chr13	49544443	49567562	+	0.490998	-1.27046	0.515509	-2.46448	0.0137213	0.075039
Pgpep1l	chr7	68236608	68264233	-	0.972433	-1.18862	0.482694	-2.46246	0.0137988	0.0753768
Snai3	chr8	122454206	122460692	-	0.664602	-1.2663	0.514752	-2.46003	0.0138927	0.0756886
Trpv2	chr11	62574486	62600305	+	5.91939	-0.662671	0.269369	-2.46008	0.0138905	0.0756886
2900008C10Rik	chrX	12134454	12160346	-	2.30433	-1.01982	0.414843	-2.45833	0.0139586	0.0760235
Parvg	chr15	84324720	84342978	+	3.02712	-0.858887	0.349448	-2.45784	0.0139776	0.0761033
Rad51ap1	chr6	126923419	126939555	-	0.713696	-1.23943	0.504353	-2.45746	0.0139923	0.0761098
Spata17	chr1	187048407	187215446	-	1.56975	-1.05273	0.428481	-2.45689	0.0140144	0.0761753
Zfp28	chr7	6383318	6396637	+	6.57615	-0.678691	0.276403	-2.45544	0.0140712	0.0763002
Cdca7l	chr12	117843861	117878706	+	1.47313	-1.07401	0.437698	-2.45378	0.0141364	0.0766052
Tmem45b	chr9	31426196	31464238	-	0.642231	-1.25653	0.512371	-2.45238	0.0141914	0.0767591
1700028K03Rik	chr5	107534711	107551542	+	0.445745	1.26359	0.515279	2.45224	0.0141969	0.0767646
Cd34	chr1	194938821	194961292	+	6.60883	-0.718972	0.293375	-2.4507	0.014258	0.077071
Nfe2	chr15	103248218	103255416	-	1.94869	-1.07835	0.440133	-2.45005	0.0142838	0.0771618
Ckap2	chr8	22168152	22185819	-	3.2003	-1.01992	0.416429	-2.44919	0.0143176	0.0772701
Lipt2	chr7	100159277	100160931	+	9.37632	-0.591896	0.241659	-2.44931	0.0143132	0.0772701
Mmp2	chr8	92827328	92853420	+	10.2695	-0.501007	0.204569	-2.44909	0.0143217	0.0772701
Cxcr3	chrX	101731536	101734147	-	1.41406	-1.10011	0.449909	-2.44519	0.0144776	0.0780378
P2ry10	chrX	107089335	107104970	+	1.82208	-0.986138	0.403588	-2.44343	0.0145486	0.0783229
Acot6	chr12	84100654	84109783	+	2.49783	-0.947802	0.387975	-2.44295	0.0145679	0.0783778
Tnip3	chr6	65590398	65634040	+	0.280265	-1.18103	0.484007	-2.44011	0.0146829	0.0788246
1700047M11Rik	chr1	182300834	182303289	+	1.59203	-1.06448	0.43631	-2.43973	0.0146982	0.0788824
Pvrl4	chr1	171370173	171388287	+	1.22728	-1.10733	0.454252	-2.43769	0.0147814	0.0792794
Hnf4g	chr3	3508030	3659800	+	1.17878	-1.11928	0.459305	-2.43689	0.0148142	0.0793719
Rasgrp1	chr2	117279993	117342877	-	9.58757	-0.606933	0.249259	-2.43495	0.0148937	0.0797086
Hspb1	chr5	135887919	135889563	+	67.532	0.654333	0.26896	2.43282	0.0149816	0.0800546
Gm17769	chr10	77418376	77420939	+	1.36588	-1.0901	0.448375	-2.43122	0.0150483	0.0802194
Pgbd1	chr13	21421275	21441053	-	3.40063	-0.839698	0.34585	-2.42793	0.0151854	0.0807442
2610039C10Rik	chr16	90719312	90727371	-	7.94733	-0.542348	0.223804	-2.42332	0.0153792	0.0814485
Nup62cl	chrX	140007673	140062568	-	1.51124	-1.09165	0.450646	-2.42241	0.015418	0.0815786
Ncaph	chr2	127103810	127133954	-	3.29733	-0.845678	0.34961	-2.41892	0.0155667	0.0822143
Wdr63	chr3	146040526	146108036	-	0.63506	-1.23338	0.511328	-2.4121	0.0158608	0.0834339
Zfp493	chr13	67779693	67789080	+	6.55528	-0.605663	0.251108	-2.41196	0.0158671	0.0834339
Gm13238	chr4	145837219	145837992	+	0.748213	1.2098	0.503317	2.40366	0.0162317	0.085076
Fibin	chr2	110360925	110362993	-	2.5709	-0.873443	0.363464	-2.40311	0.0162563	0.0851018
Phf19	chr2	34893755	34913976	-	1.5967	-1.06353	0.442547	-2.40321	0.016252	0.0851018
Klhl29	chr12	5077466	5375682	-	0.718324	1.21438	0.505629	2.40172	0.0163181	0.0853473
Tfec	chr6	16833381	16898441	-	8.06906	-0.555945	0.2316	-2.40045	0.0163748	0.085592
Rgs1	chr1	144244669	144249104	-	6.98595	-0.801082	0.334122	-2.39757	0.0165041	0.0860154
Htra1	chr7	130936203	130985658	+	8.9016	-0.575683	0.240173	-2.39695	0.0165321	0.0861276
Ly6c2	chr15	75108161	75111949	-	1.25903	-1.10577	0.461552	-2.39578	0.0165852	0.086321
Serpina3f	chr12	104214544	104221129	+	12.5803	-0.571838	0.238893	-2.3937	0.0166792	0.0866847
Casc5	chr2	119047119	119104121	+	3.02784	-0.916351	0.382913	-2.3931	0.0167066	0.0867527
Dnahc1	chr14	31260375	31323896	-	0.897301	-1.19608	0.499808	-2.39308	0.0167074	0.0867527
Mup5	chr4	61831319	61835180	-	0.296779	1.18429	0.49503	2.39236	0.0167402	0.0868973
Fam71e1	chr7	44496588	44501134	+	1.2252	-1.09247	0.456712	-2.39203	0.0167557	0.0869479
Pif1	chr9	65587205	65595962	+	0.385622	-1.21714	0.51052	-2.38412	0.01712	0.088496
Gm16551	chr9	74848437	74852872	+	26.6108	0.570202	0.239336	2.38244	0.0171985	0.0887955
Gcnt1	chr19	17326141	17372844	-	4.57024	-0.747981	0.314295	-2.37987	0.0173189	0.0892303
1700029I01Rik	chr4	145789515	145831978	+	7.14409	0.613243	0.258233	2.37476	0.0175602	0.0902272
Adrb2	chr18	62177816	62179959	-	4.33694	-0.717693	0.302369	-2.37357	0.0176171	0.0903892
Mtbp	chr15	55557408	55626423	+	9.435	-0.50275	0.211848	-2.37316	0.0176366	0.0904622
Ppp1r26	chr2	28447941	28455508	+	1.12568	-1.12433	0.474141	-2.3713	0.0177256	0.090811
Slc1a3	chr15	8634124	8710807	-	1.86178	-0.991791	0.418323	-2.37087	0.0177462	0.0908894
Itgb3bp	chr4	99765402	99829118	-	6.43108	-0.626566	0.264315	-2.37053	0.0177628	0.0909474
Hsd3b1	chr3	98852197	98859794	-	0.492848	-1.20081	0.506816	-2.36932	0.0178206	0.0911625
Hilpda	chr6	29272488	29275449	+	3.83872	-0.722191	0.30525	-2.3659	0.0179862	0.0917375
Lig1	chr7	13277313	13311427	+	8.85078	-0.524557	0.221797	-2.36504	0.0180283	0.0918714
Adam33	chr2	131050817	131063814	-	2.86986	-0.853688	0.361554	-2.36116	0.0182176	0.092617
Alox5ap	chr5	149265058	149288047	+	4.45564	-0.693122	0.293786	-2.35928	0.0183105	0.0930071
F630028O10Rik	chrX	96239926	96243642	+	13.7998	-0.521365	0.221246	-2.3565	0.0184482	0.0934828
Mypn	chr10	63115795	63203952	-	0.433936	1.20981	0.514336	2.35217	0.0186642	0.0943871
Rap1gap2	chr11	74383483	74590158	-	4.63591	-0.674575	0.286899	-2.35126	0.0187098	0.0945622
Trim68	chr7	102677580	102687326	-	7.11384	-0.604175	0.257008	-2.3508	0.0187331	0.0946521
Sag	chr1	87803680	87845157	+	0.610211	-1.20623	0.51369	-2.34816	0.0188664	0.0952145
Scara3	chr14	65919395	65953744	-	8.5132	-0.686183	0.292593	-2.34518	0.0190181	0.095812
Clec4n	chr6	123229843	123247024	+	9.76435	-0.57635	0.245851	-2.34431	0.0190624	0.095979
Npb	chr11	120608477	120609100	+	0.415001	1.20603	0.514594	2.34365	0.0190961	0.0961209
Eid2	chr7	28267881	28269168	+	1.02467	-1.14535	0.4892	-2.34128	0.0192179	0.0965086
Atp1a2	chr1	172271709	172298064	-	5.1067	-0.897985	0.383642	-2.34069	0.0192483	0.0966168
Cyp2a5	chr7	26835339	26843264	+	1674.99	-0.564642	0.241341	-2.3396	0.0193046	0.0968032
8430429K09Rik	chr11	3452437	3479831	+	3.22686	-0.850341	0.363987	-2.33619	0.0194816	0.0973514
A930017M01Rik	chr15	44881394	44884743	+	0.251191	-1.11461	0.478542	-2.32919	0.0198491	0.0987594
Gadd45g	chr13	51846675	51848474	+	48.3904	0.919976	0.395202	2.32786	0.0199195	0.0990524
Bzrap1	chr11	87760541	87785928	+	1.97681	-0.942706	0.405311	-2.32588	0.0200247	0.0994612
Nfkbie	chr17	45555716	45563168	+	8.51897	-0.504092	0.216943	-2.32362	0.0201461	0.0999201

## Sheet: common_fetal_adult
Gene Name	Chromosome	Start position	End position	Strand	baseMean	log2FoldChange	lfcSE	stat	pvalue	padj	baseMean	log2FoldChange	lfcSE	stat	pvalue	padj
Xist	chrX	103460373	103483233	-	2442.37	-10.5283	0.228181	-46.1402	0	0	823.108	-9.49058	0.300844	-31.5465	2.00144e-218	4.31935e-215
Ddx3y	chrY	1260715	1286613	-	650.763	9.2042	0.254767	36.128	8.25505e-286	7.89967e-282	216.688	8.45376	0.345933	24.4376	6.81871e-132	5.88625e-129
Eif2s3y	chrY	1010612	1028598	+	295.772	8.53851	0.294331	29.0099	4.94267e-185	3.15326e-181	107.497	7.49591	0.347899	21.5462	5.74425e-103	3.67313e-100
Uty	chrY	1097144	1245738	-	260.56	8.47365	0.29875	28.3637	5.67429e-177	2.715e-173	66.5113	7.10256	0.375338	18.9231	7.36243e-80	3.43547e-77
Gstp1	chr19	4035411	4037912	-	765.072	-0.119988	0.0476445	-2.51841	0.0117886	0.0598152	1342.54	2.98968	0.0931179	32.1064	3.59188e-226	8.8591e-223
Kdm5d	chrY	897788	943811	+	177.278	8.13704	0.315837	25.7634	2.28116e-146	8.73184e-143	49.6081	6.86578	0.392711	17.483	1.92932e-68	7.40216e-66
Ttc39c	chr18	12643533	12737052	+	213.919	-0.168232	0.066452	-2.53163	0.0113534	0.058131	859.514	2.3266	0.0794175	29.2959	1.17128e-188	1.68517e-185
Nt5e	chr9	88327609	88372089	+	568.344	-0.110645	0.0471403	-2.34714	0.0189183	0.0864113	209.594	-3.32415	0.113982	-29.1639	5.56744e-187	7.39398e-184
Scp2	chr4	108043830	108118547	-	2821.82	-0.100322	0.0355321	-2.82343	0.00475129	0.0292583	9441.36	1.19897	0.0529156	22.6582	1.15786e-113	9.0866e-111
Fmo1	chr1	162829561	162866548	-	886.5	0.221039	0.0913689	2.4192	0.0155547	0.0742398	597.136	-1.27158	0.0596077	-21.3325	5.66694e-101	3.49428e-98
Eif2s3x	chrX	94188709	94212651	-	1906.45	-0.663292	0.0437857	-15.1486	7.73995e-52	2.11621e-48	470.767	-0.601897	0.041245	-14.5932	3.10283e-48	7.77907e-46
Abhd2	chr7	79273266	79361601	+	930.01	0.170048	0.051501	3.30184	0.000960526	0.008185	265.027	-1.73876	0.0943566	-18.4275	7.90726e-76	3.50048e-73
Elovl3	chr19	46131899	46135694	+	2.0433	-1.11918	0.444716	-2.51661	0.0118489	0.0600572	642.661	5.10219	0.283698	17.9846	2.5726e-72	1.08332e-69
Cux2	chr5	121860216	122047825	-	242.364	0.280316	0.0999638	2.80417	0.00504458	0.0306405	39.16	-5.49648	0.306475	-17.9345	6.34436e-72	2.60798e-69
Esr1	chr10	4612046	5003761	+	49.0301	0.514347	0.175875	2.92451	0.00345004	0.0226442	118.887	-1.50442	0.0978172	-15.3799	2.23309e-53	6.7639e-51
Ppp1r9a	chr6	4903320	5165661	+	568.108	0.144852	0.0608283	2.38133	0.0172502	0.080329	67.5006	1.85414	0.122135	15.1811	4.71602e-52	1.31326e-49
Dpy19l3	chr7	35685500	35754454	-	160.631	0.333178	0.0811182	4.10731	4.00293e-05	0.00057603	60.5703	1.98152	0.147864	13.401	5.96916e-41	1.24166e-38
Maob	chrX	16709281	16817366	-	816.586	-0.250033	0.0837838	-2.98426	0.00284264	0.0195562	641.897	-0.766904	0.0675623	-11.3511	7.32634e-30	1.09043e-27
Emp2	chr16	10281749	10313968	-	110.92	-0.316013	0.0819284	-3.85719	0.000114698	0.00141487	40.6347	-1.59044	0.145929	-10.8987	1.169e-27	1.55253e-25
Slc35e3	chr10	117733678	117746358	-	79.13	0.314457	0.0989295	3.1786	0.00147987	0.0115747	49.1011	1.45421	0.133512	10.892	1.2585e-27	1.65862e-25
Ntrk2	chr13	58806596	59129967	+	2.24493	1.12149	0.444563	2.52268	0.0116464	0.0592664	32.7415	-3.58576	0.337989	-10.6091	2.70354e-26	3.2641e-24
Rfk	chr19	17394043	17401349	+	614.629	-0.105212	0.0430499	-2.44394	0.0145277	0.0702668	170.94	-0.637454	0.060622	-10.5152	7.3504e-26	8.63297e-24
Klhl13	chrX	23219271	23365053	-	333.036	-0.333269	0.087339	-3.81581	0.000135738	0.00162169	44.2995	-1.12341	0.111145	-10.1077	5.10887e-24	5.58257e-22
Abcb1a	chr5	8660092	8748570	+	42.0973	-0.392804	0.130678	-3.0059	0.00264792	0.0184352	28.739	-1.91358	0.185132	-10.3363	4.82994e-25	5.48611e-23
Arl6ip1	chr7	118118890	118129625	-	1665.2	-0.119609	0.0424889	-2.81506	0.00487674	0.0298178	488.446	0.556916	0.0537013	10.3706	3.37301e-25	3.88234e-23
Etnk1	chr6	143167230	143208547	+	930.62	0.297669	0.0488254	6.09659	1.08352e-09	6.13535e-08	365.71	0.715397	0.0797368	8.97199	2.91206e-19	2.56514e-17
Ephx2	chr14	66084377	66124500	-	518.49	-0.283693	0.0879212	-3.22667	0.00125238	0.0101651	2469.16	0.605817	0.0608016	9.96383	2.19446e-23	2.32438e-21
Mgst3	chr1	167372384	167393797	-	855.93	-0.280947	0.0736451	-3.81488	0.000136249	0.00162573	41.1897	-1.23429	0.127231	-9.70113	2.98192e-22	3.01069e-20
C8b	chr4	104766317	104804548	+	2402.39	-0.141543	0.0594429	-2.38116	0.0172581	0.0803461	957.595	1.29147	0.127923	10.0957	5.77296e-24	6.26856e-22
St3gal6	chr16	58470541	58523312	-	160.805	0.150872	0.0656363	2.2986	0.0215278	0.0950669	19.3551	-1.882	0.18815	-10.0026	1.48384e-23	1.59121e-21
Trip4	chr9	65828926	65908794	-	289.868	0.128569	0.0450606	2.85324	0.00432765	0.0271119	236.681	0.786954	0.0801196	9.82224	9.03131e-23	9.28128e-21
Npc2	chr12	84754559	84773112	-	921.691	-0.222203	0.0425614	-5.22075	1.78202e-07	5.27325e-06	218.883	-0.575004	0.0654931	-8.7796	1.64053e-18	1.37494e-16
Hpd	chr5	123171807	123182686	-	1648.5	-0.216473	0.0639874	-3.38306	0.000716827	0.00642383	5224.38	-0.616371	0.0650607	-9.47379	2.69859e-21	2.60286e-19
Idh2	chr7	80094847	80115350	-	1690.72	-0.254998	0.0337049	-7.56559	3.86111e-14	7.12171e-12	353.54	-0.622829	0.090383	-6.89099	5.5404e-12	2.70978e-10
Aldh1b1	chr4	45799022	45804608	+	1139.71	-0.350151	0.0987345	-3.54639	0.000390545	0.00386745	283.926	-1.26214	0.134706	-9.36963	7.27902e-21	6.94322e-19
Cbr1	chr16	93607837	93610349	+	199.19	-0.296458	0.101161	-2.93057	0.00338336	0.0223367	155.784	-0.693793	0.0748458	-9.26963	1.86786e-20	1.74776e-18
Brp44	chr1	165461208	165481214	+	863.062	-0.140461	0.0460002	-3.05348	0.00226202	0.0162939	526.799	-0.592558	0.0656363	-9.02789	1.75013e-19	1.54953e-17
Ehhadh	chr16	21761285	21787834	-	602.106	-0.233385	0.0674963	-3.45775	0.000544706	0.00511946	1284.05	-0.601144	0.0682947	-8.8022	1.3416e-18	1.13543e-16
Comt	chr16	18406882	18426716	-	492.708	-0.126507	0.0471871	-2.68097	0.0073409	0.0412985	1709.51	0.691461	0.0777703	8.89107	6.05258e-19	5.1989e-17
Abca3	chr17	24352046	24410201	+	765.996	0.318401	0.0587982	5.41516	6.1234e-08	2.11927e-06	293.28	-0.705328	0.0919062	-7.67444	1.66144e-14	1.02445e-12
Fkbp11	chr15	98724368	98728198	-	484.264	-0.138785	0.0451873	-3.07133	0.00213108	0.0155794	24.183	1.60511	0.183756	8.73504	2.43575e-18	2.00254e-16
Mug1	chr6	121838541	121889057	+	1.81592	-1.07493	0.461106	-2.33121	0.0197424	0.0891996	10353.1	0.8684	0.0974925	8.90735	5.2267e-19	4.53462e-17
Sdc1	chr12	8771396	8793687	+	383.149	-0.196177	0.0509485	-3.85049	0.000117882	0.0014481	830.153	-0.653856	0.0777137	-8.41365	3.97436e-17	2.98336e-15
Gstt3	chr10	75774122	75781414	-	90.8323	-0.363623	0.108771	-3.34302	0.000828722	0.00722264	211.052	-1.28123	0.148939	-8.6024	7.80649e-18	6.18252e-16
Atp2b2	chr6	113745668	114042080	-	162.897	0.407437	0.0935356	4.35595	1.32489e-05	0.000223608	12.2925	-2.48945	0.306915	-8.11121	5.01167e-16	3.51734e-14
Vcl	chr14	20929433	21033673	+	1096.91	0.120968	0.0454899	2.65922	0.00783223	0.0433742	176.016	0.675457	0.0775386	8.71123	3.00583e-18	2.44791e-16
Echdc2	chr4	108165437	108179308	+	269.021	-0.198304	0.0778534	-2.54714	0.0108609	0.0561368	454.811	0.667518	0.0765026	8.72543	2.65177e-18	2.1698e-16
Mat1a	chr14	41105381	41124412	+	4345	-0.210964	0.052842	-3.99235	6.54229e-05	0.000879304	8811.45	-0.707286	0.0867781	-8.15051	3.62402e-16	2.57484e-14
Gpd1	chr15	99717593	99725007	+	815.872	-0.192785	0.0426825	-4.51673	6.28019e-06	0.000117265	920.254	0.555442	0.0709261	7.83128	4.82943e-15	3.14642e-13
Srgap3	chr6	112717972	112947266	-	23.6037	0.440602	0.178702	2.46557	0.0136795	0.0670967	21.6198	-1.48527	0.173015	-8.58463	9.11297e-18	7.18427e-16
F7	chr8	13026034	13035809	+	134.645	-0.249659	0.0778382	-3.20741	0.00133938	0.0106855	316.63	-0.546019	0.0653908	-8.35008	6.82163e-17	5.07653e-15
Ly6e	chr15	74955051	74959905	+	487.202	0.204597	0.0470992	4.34397	1.39932e-05	0.000233493	285.281	-0.814038	0.103872	-7.83696	4.61581e-15	3.01863e-13
Enpep	chr3	129269177	129332749	-	324.718	-0.313117	0.118072	-2.6519	0.00800391	0.0440698	529.6	-0.601111	0.0722064	-8.3249	8.43979e-17	6.20055e-15
Usp10	chr8	119910852	119957557	+	512.495	0.23192	0.0431814	5.37084	7.83726e-08	2.58019e-06	151.725	0.561346	0.0803484	6.9864	2.82022e-12	1.41544e-10
Sall1	chr8	89027243	89044162	-	87.6758	0.569722	0.0997496	5.71152	1.11968e-08	4.66876e-07	59.3861	-1.15672	0.174062	-6.64543	3.02325e-11	1.36998e-09
Nqo1	chr8	107388225	107403205	-	122.833	-0.257286	0.0966868	-2.66103	0.00779024	0.0432292	37.6622	-1.36648	0.166765	-8.19405	2.52578e-16	1.80944e-14
Spp2	chr1	88407019	88426438	+	1448.09	-0.197218	0.0442406	-4.45785	8.27865e-06	0.000147803	292.477	-0.627507	0.0842614	-7.44714	9.53836e-14	5.54477e-12
Moxd1	chr10	24223517	24302783	+	2.02453	-1.0644	0.460281	-2.3125	0.02075	0.0924858	12.3154	3.95723	0.486149	8.13995	3.95447e-16	2.79811e-14
Aatk	chr11	120007316	120047145	-	36.0526	0.355991	0.134063	2.65541	0.00792127	0.0437281	17.1184	1.6074	0.20117	7.99025	1.34661e-15	9.15324e-14
Atp8a1	chr5	67618141	67847431	-	1490.39	0.249943	0.0477482	5.2346	1.65346e-07	4.92923e-06	39.8148	-0.812858	0.121718	-6.67819	2.41905e-11	1.10198e-09
Pla2g16	chr19	7557459	7588545	+	208.82	-0.361097	0.0855281	-4.22197	2.42178e-05	0.00037258	28.4169	-0.993489	0.139445	-7.12462	1.0437e-12	5.44396e-11
Zbtb20	chr16	43247284	43619123	+	87.3357	0.67951	0.131841	5.15402	2.54957e-07	7.21837e-06	150.116	0.758925	0.116373	6.5215	6.96072e-11	2.98948e-09
Asns	chr6	7675171	7693182	-	1888.52	-0.142366	0.0598315	-2.37945	0.0173385	0.0806221	11.7686	2.90515	0.370383	7.84363	4.37704e-15	2.88433e-13
As3mt	chr19	46707443	46741095	+	210.513	-0.169008	0.0530284	-3.18712	0.00143696	0.0112829	149.066	-0.735453	0.0970591	-7.57737	3.52621e-14	2.10657e-12
Tdo2	chr3	81958414	81975728	-	1.96384	-1.28109	0.453248	-2.82647	0.00470639	0.0290352	3978.43	0.568538	0.0750389	7.57658	3.54795e-14	2.11225e-12
Greb1l	chr18	10325179	10562941	+	308.684	0.29881	0.0836998	3.57002	0.000356948	0.00360128	9.13135	-2.06507	0.283472	-7.28492	3.21867e-13	1.76975e-11
Lass6	chr2	68861557	69111290	+	386.857	0.385701	0.091339	4.22274	2.41349e-05	0.000371915	44.5381	-1.01477	0.147282	-6.88997	5.58052e-12	2.72169e-10
Kpna4	chr3	69072221	69127092	-	549.665	0.183988	0.0420722	4.37316	1.22463e-05	0.000209084	154.573	0.518118	0.0766552	6.75907	1.38878e-11	6.58716e-10
Paqr7	chr4	134496978	134508810	+	94.9496	-0.353428	0.134472	-2.62827	0.00858204	0.046602	92.9569	1.00078	0.133161	7.51557	5.66628e-14	3.35029e-12
Samd9l	chr6	3372258	3399571	-	514.936	-0.215149	0.0818043	-2.63005	0.00853732	0.0464077	140.37	-0.865184	0.115567	-7.48642	7.07788e-14	4.17063e-12
Ly75	chr2	60293760	60383231	-	276.956	0.1616	0.0605062	2.67079	0.00756722	0.0422242	17.7692	-1.28907	0.173153	-7.44471	9.71564e-14	5.62888e-12
Hes6	chr1	91411483	91413222	-	134.159	-0.364294	0.0884605	-4.11816	3.81912e-05	0.000552487	182.596	0.941217	0.139265	6.75845	1.39473e-11	6.59727e-10
H2-T23	chr17	36029977	36032701	-	838.424	-0.169626	0.0584265	-2.90323	0.00369331	0.0240103	642.587	-0.583408	0.0800713	-7.2861	3.19045e-13	1.75984e-11
Cpeb2	chr5	43233463	43289724	+	138.482	0.923872	0.130215	7.09498	1.29369e-12	1.53788e-10	132.991	0.877598	0.238886	3.67371	0.000239054	0.00282377
Gstp2	chr19	4040288	4042221	-	10.8752	-0.502699	0.216006	-2.32725	0.019952	0.0899554	14.5705	1.97156	0.266955	7.38534	1.5206e-13	8.63589e-12
Grn	chr11	102430322	102436809	+	604.25	0.151887	0.0649067	2.34009	0.0192791	0.0875849	257.786	-0.536385	0.0726679	-7.38133	1.56718e-13	8.87124e-12
A130040M12Rik	chr13	68233965	68450346	-	1028.01	0.289475	0.0979161	2.95636	0.00311296	0.0210081	819.07	0.553286	0.0776482	7.12555	1.03663e-12	5.42343e-11
Myo9a	chr9	59751174	59928866	+	886.123	0.248128	0.0409421	6.06047	1.35728e-09	7.33815e-08	78.3245	-0.660052	0.145133	-4.54791	5.41803e-06	0.000104751
Pcsk5	chr19	17432832	17837632	-	134.187	0.225225	0.0709015	3.17659	0.00149018	0.011641	69.3124	-0.6095	0.0921544	-6.61389	3.74339e-11	1.67869e-09
Sytl5	chrX	9885622	9994543	+	127.293	0.328387	0.110457	2.97297	0.00294929	0.0201523	9.31649	-2.46337	0.367832	-6.69699	2.12751e-11	9.79507e-10
Stbd1	chr5	92603051	92606579	+	618.061	-0.165809	0.044187	-3.75243	0.000175129	0.00200227	256.713	0.751816	0.118945	6.32069	2.60402e-10	1.04554e-08
Cadm4	chr7	24482023	24504533	+	5.50881	-0.882558	0.309844	-2.8484	0.00439403	0.0274201	22.8345	0.995679	0.148326	6.71277	1.9096e-11	8.83893e-10
Capn10	chr1	92934408	92947948	+	344.819	-0.251597	0.0612919	-4.1049	4.04485e-05	0.000581626	66.1272	-0.675344	0.112122	-6.02328	1.70922e-09	6.30548e-08
Dopey2	chr16	93711907	93810588	+	450.789	0.55156	0.0881726	6.25545	3.96366e-10	2.59796e-08	102.553	0.506496	0.132157	3.83253	0.00012683	0.00166392
Neat1	chr19	5842302	5845478	-	952.794	0.341407	0.0807021	4.23046	2.33217e-05	0.000361421	2010.11	0.886397	0.150497	5.88981	3.86641e-09	1.35403e-07
Tox	chr4	6687386	6990723	-	35.3526	0.498656	0.151283	3.29619	0.000980059	0.00832181	12.3671	-1.36464	0.21303	-6.40587	1.49515e-10	6.17553e-09
Tacc2	chr7	130577484	130764784	+	105.632	0.792801	0.128891	6.15093	7.70286e-10	4.68016e-08	81.1917	0.721732	0.183247	3.93856	8.19711e-05	0.00113948
Uso1	chr5	92137938	92202795	+	468.155	0.545276	0.10639	5.12526	2.97122e-07	8.28429e-06	188.206	0.570549	0.11105	5.13776	2.78032e-07	7.00763e-06
Cmah	chr13	24327420	24477285	+	265.999	0.355214	0.0835859	4.24969	2.14063e-05	0.000334619	806.157	0.673561	0.115245	5.84462	5.07717e-09	1.75666e-07
Akr7a5	chr4	139310744	139318786	+	276.097	-0.260994	0.0909997	-2.86807	0.00412985	0.0261225	370.17	0.525587	0.080368	6.53976	6.16189e-11	2.69016e-09
Mertk	chr2	128698997	128802188	+	370.169	0.20844	0.0648958	3.21192	0.00131851	0.0105541	98.2638	-0.530435	0.0831711	-6.37763	1.79848e-10	7.35801e-09
Zcchc11	chr4	108459426	108559415	+	884.946	0.60895	0.0989141	6.15635	7.44418e-10	4.56648e-08	81.5777	-0.505248	0.138302	-3.65323	0.000258961	0.00302092
C1qc	chr4	136889802	136892914	-	619.53	-0.219897	0.0534771	-4.11199	3.92261e-05	0.000564898	117.669	-0.597389	0.103948	-5.74698	9.08526e-09	2.99918e-07
Nek2	chr1	191821473	191833049	+	444.456	-0.171233	0.0684275	-2.5024	0.0123355	0.0619333	10.1049	1.64248	0.251327	6.53522	6.35179e-11	2.75641e-09
Cox19	chr5	139337822	139345166	-	116.303	-0.303189	0.0876459	-3.45925	0.000541689	0.0050983	59.5782	0.591528	0.097162	6.08806	1.14287e-09	4.30822e-08
Psmb10	chr8	105935728	105938392	-	187.064	-0.281321	0.0777865	-3.61658	0.000298521	0.00311527	99.2417	-0.631633	0.106385	-5.93724	2.89857e-09	1.04041e-07
Gstm2	chr3	107981702	107986436	-	56.4239	-0.398023	0.140295	-2.83704	0.00455337	0.0282486	128.904	-0.61181	0.0973599	-6.28401	3.29954e-10	1.30657e-08
Odz3	chr8	48225665	48674690	-	980.808	0.298709	0.0671784	4.4465	8.72817e-06	0.000154961	140.866	-0.714751	0.133568	-5.35121	8.73689e-08	2.41735e-06
Tle3	chr9	61372366	61418497	+	155.184	0.479184	0.0935945	5.11979	3.05879e-07	8.48439e-06	26.7815	0.801583	0.169761	4.72182	2.33743e-06	4.9395e-05
Fam47e	chr5	92571537	92591284	+	48.9048	-0.297292	0.11787	-2.5222	0.0116624	0.0593161	58.7592	1.01982	0.161264	6.32392	2.55007e-10	1.02627e-08
1810053B23Rik	chr16	93343716	93359543	-	22.2688	-0.874843	0.197738	-4.42425	9.67773e-06	0.000170085	3.09954	-2.27831	0.432573	-5.26688	1.38759e-07	3.68155e-06
Mmd2	chr5	142563481	142608752	-	278.514	-0.177047	0.073388	-2.41248	0.0158443	0.0752842	31.0629	-2.06769	0.325533	-6.35171	2.12936e-10	8.65023e-09
Psmb8	chr17	34198195	34201454	+	88.1709	-0.33181	0.0845806	-3.92301	8.74504e-05	0.00112388	91.6763	-0.724158	0.129068	-5.61069	2.01526e-08	6.3146e-07
Dock7	chr4	98936665	99120915	-	416.975	0.229809	0.0612464	3.75221	0.000175285	0.00200285	83.7331	-0.600323	0.106674	-5.62762	1.82711e-08	5.78809e-07
Eif1	chr11	100319996	100322096	+	616.506	0.473051	0.114695	4.12443	3.7165e-05	0.00053857	219.035	0.543717	0.101168	5.37437	7.685e-08	2.16826e-06
Snx29	chr16	11322904	11755473	+	91.3464	0.223847	0.0835142	2.68035	0.00735448	0.0413613	42.341	0.749321	0.121659	6.15916	7.31296e-10	2.8309e-08
Cad	chr5	31054811	31078479	+	583.415	0.419685	0.075082	5.58968	2.27483e-08	8.79554e-07	56.4803	0.583024	0.152089	3.83344	0.000126365	0.00166034
Syvn1	chr19	6046576	6053718	+	179.519	0.561237	0.0915615	6.12962	8.80886e-10	5.20716e-08	112.759	0.829634	0.303798	2.73087	0.00631672	0.0415275
Dnm3	chr1	161987302	162478034	-	41.5362	0.699486	0.1267	5.52081	3.37445e-08	1.23938e-06	2.52957	-1.45402	0.381272	-3.8136	0.000136957	0.0017752
Ahcyl2	chr6	29768443	29912310	+	239.741	0.149213	0.0562406	2.65311	0.00797533	0.0439884	86.1948	0.683502	0.112996	6.04892	1.45817e-09	5.46103e-08
Med12l	chr3	59006978	59318412	+	118.658	0.517093	0.0851515	6.07263	1.25836e-09	6.90077e-08	23.2002	-0.51441	0.186277	-2.76153	0.00575319	0.0385743
Tmed9	chr13	55593135	55597694	+	534.773	-0.134902	0.0479146	-2.81548	0.00487051	0.0298007	183.229	0.568982	0.096445	5.89955	3.64495e-09	1.28167e-07
Selenbp1	chr3	94933083	94944758	+	1510.52	-0.269234	0.0639332	-4.21118	2.54035e-05	0.000388027	1043.84	-0.525234	0.103966	-5.05195	4.37316e-07	1.05303e-05
Cfp	chrX	20925535	20931524	-	461.666	-0.208833	0.0585633	-3.56594	0.000362554	0.00364057	82.769	-0.768767	0.139807	-5.49877	3.8245e-08	1.14042e-06
Tet2	chr3	133463677	133544390	-	425.107	0.297958	0.0694671	4.28919	1.79325e-05	0.000287445	75.4883	-0.6426	0.129864	-4.94825	7.48833e-07	1.7424e-05
C1qa	chr4	136895916	136898844	-	501.682	-0.223759	0.0621867	-3.59817	0.00032046	0.00328862	138.148	-0.629741	0.117114	-5.37714	7.56772e-08	2.1447e-06
Acy1	chr9	106432996	106438236	-	166.527	-0.263447	0.0720076	-3.6586	0.000253595	0.00271497	82.9125	-0.534714	0.101822	-5.25148	1.50878e-07	3.98304e-06
Hist1h4k	chr13	21750194	21750505	-	1543.93	-0.232344	0.0874576	-2.65664	0.00789231	0.0435923	8.00247	-1.54168	0.267365	-5.76622	8.10715e-09	2.70735e-07
Tmcc1	chr6	116018618	116193374	-	222.293	0.159564	0.0514421	3.10181	0.0019234	0.0143349	123.612	0.535981	0.0967711	5.53865	3.04814e-08	9.34746e-07
Fyb	chr15	6579871	6663312	+	158.241	0.415325	0.0799797	5.19288	2.07066e-07	6.02285e-06	19.4167	-0.676679	0.182856	-3.70062	0.000215072	0.00258221
BC021767	chr3	94660589	94667152	-	41.1287	-0.296488	0.108896	-2.72268	0.0064755	0.0374764	8.64738	1.8829	0.331416	5.68139	1.33607e-08	4.3036e-07
Samhd1	chr2	157097529	157135222	-	327.092	0.293154	0.067608	4.33608	1.45045e-05	0.000240556	65.1464	-0.50141	0.108195	-4.6343	3.58149e-06	7.21522e-05
Mmp14	chr14	54431604	54441258	+	414.312	0.150658	0.0504889	2.98398	0.00284523	0.019567	69.2942	-0.53858	0.0971703	-5.54265	2.97935e-08	9.16908e-07
Tmem53	chr4	117251989	117268580	+	37.2199	-0.474705	0.114448	-4.14777	3.35724e-05	0.000493504	49.3703	-0.668016	0.139654	-4.78337	1.72379e-06	3.75299e-05
Wdfy4	chr14	32959547	33185066	-	581.393	0.332564	0.0693653	4.79439	1.63173e-06	3.66976e-05	31.1481	-0.641104	0.157342	-4.07459	4.60947e-05	0.000694437
Slc35d1	chr4	103171718	103214884	-	93.2153	0.825333	0.16687	4.94596	7.57684e-07	1.89065e-05	86.2163	0.715952	0.185057	3.86881	0.000109367	0.00146829
Nme1	chr11	93958925	93968521	-	659.362	-0.157641	0.0513926	-3.06738	0.00215945	0.0157327	168.259	0.523336	0.0968063	5.40601	6.44447e-08	1.84211e-06
Pdia6	chr12	17266595	17284770	+	2565.25	-0.15262	0.0338984	-4.50228	6.72271e-06	0.000124556	950.809	0.505609	0.116499	4.34005	1.42452e-05	0.000247926
H2-Q1	chr17	35320558	35325099	+	8.14887	-0.647521	0.238737	-2.71227	0.00668235	0.0384064	23.7868	-1.7255	0.314769	-5.48181	4.20995e-08	1.24673e-06
Zfp292	chr4	34803110	34882948	-	1174.6	0.207801	0.0669648	3.10313	0.00191483	0.0142932	170.655	-0.62693	0.118637	-5.28445	1.26083e-07	3.3907e-06
Ank2	chr3	126921607	126998452	-	477.79	0.171876	0.0561909	3.05879	0.00222233	0.0160852	11.4141	-1.26835	0.239628	-5.29299	1.20335e-07	3.26664e-06
Slc16a1	chr3	104638668	104658462	+	3392.32	-0.115108	0.0443988	-2.5926	0.00952533	0.050795	342.941	-0.503251	0.0913418	-5.50954	3.59765e-08	1.08023e-06
Mbnl3	chrX	51113494	51205832	-	491.429	0.169214	0.0540888	3.12844	0.00175734	0.0133467	10.8887	-1.04654	0.199644	-5.242	1.58845e-07	4.18059e-06
E2f8	chr7	48866429	48881041	-	414.429	0.459565	0.0907622	5.0634	4.11854e-07	1.11231e-05	10.6976	-0.964509	0.275687	-3.49856	0.000467779	0.00504448
Ucp2	chr7	100493345	100502173	+	1594.35	0.303957	0.0744181	4.08445	4.41805e-05	0.000624038	29.3607	-0.633192	0.138207	-4.58146	4.6174e-06	9.1108e-05
6430527G18Rik	chr12	86880703	86884814	-	74.5734	0.554901	0.128057	4.33323	1.46937e-05	0.000243483	51.3444	0.508213	0.116817	4.35051	1.35819e-05	0.000237607
Abcc4	chr14	118482692	118706219	-	122.046	0.339314	0.0751519	4.51504	6.33047e-06	0.000118089	18.3107	-0.700646	0.169923	-4.12331	3.73459e-05	0.00057724
Elmo1	chr13	20090507	20608353	+	170.752	0.462812	0.0855044	5.41272	6.20737e-08	2.13674e-06	11.2467	-0.538242	0.193374	-2.78342	0.00537893	0.0365475
Mn1	chr5	111418166	111457025	+	52.7912	0.399519	0.135917	2.93943	0.00328816	0.0218666	56.5576	0.722654	0.13712	5.27025	1.36237e-07	3.62423e-06
Snora44	chr4	132309953	132310069	+	22.0618	-0.776641	0.168544	-4.60795	4.06663e-06	8.04874e-05	5.81214	-1.15197	0.292033	-3.94465	7.99164e-05	0.00111721
Bag3	chr7	128523583	128546979	+	33.1681	0.782704	0.152419	5.13523	2.81798e-07	7.885e-06	40.5961	0.724244	0.225613	3.21011	0.00132683	0.0119125
Rtp3	chr9	110984943	110989713	-	59.3596	0.696004	0.182458	3.8146	0.000136403	0.00162656	46.776	0.703926	0.151192	4.65584	3.22657e-06	6.56145e-05
Omd	chr13	49582747	49592609	+	28.9046	0.317168	0.128281	2.47245	0.0134192	0.0661215	10.4902	1.23797	0.230348	5.37435	7.68592e-08	2.16826e-06
Sigirr	chr7	141091175	141100546	-	221.72	-0.193226	0.0583066	-3.31396	0.000919858	0.00787351	58.6843	-0.56329	0.114499	-4.9196	8.67225e-07	2.00437e-05
Zfp760	chr17	21707741	21725636	+	189.094	0.207128	0.0549266	3.771	0.000162597	0.00187692	26.8579	-0.713308	0.156054	-4.57091	4.85618e-06	9.5492e-05
Peg10	chr6	4747306	4760516	+	300.144	0.793534	0.149518	5.30728	1.11272e-07	3.47978e-06	2.43804	1.09554	0.418671	2.61671	0.00887807	0.053969
Fut8	chr12	77238104	77475996	+	195.897	0.290454	0.0760968	3.8169	0.000135137	0.0016175	31.4929	-0.711909	0.157613	-4.51681	6.27787e-06	0.000119633
Sdf2l1	chr16	17130138	17132383	-	143.726	-0.2944	0.0768451	-3.83108	0.000127582	0.00154153	123.164	1.12209	0.250192	4.48489	7.29504e-06	0.000134849
P2ry4	chrX	100590154	100594869	-	21.4356	0.91426	0.191619	4.77125	1.83088e-06	4.05101e-05	29.9069	-0.659315	0.188782	-3.49248	0.000478564	0.00513831
Rnf26	chr9	44110781	44113051	-	183.324	0.331417	0.0691559	4.79231	1.64868e-06	3.70353e-05	15.5659	0.583063	0.171454	3.4007	0.000672145	0.00678631
Hist4h4	chr6	136801553	136804431	-	974.937	-0.338921	0.091823	-3.69102	0.000223357	0.00245116	11.2669	-0.864605	0.192608	-4.48892	7.15835e-06	0.000133034
Gfra2	chr14	70890130	70979838	+	64.9056	0.483329	0.0996646	4.84956	1.23737e-06	2.90934e-05	1.90041	-1.38512	0.449469	-3.08169	0.0020583	0.0170568
Ocrl	chrX	47912456	47965866	+	157.846	0.302617	0.0732165	4.13319	3.57766e-05	0.000523092	22.6461	-0.561884	0.141674	-3.96602	7.30816e-05	0.00103507
Utp14b	chr1	78657825	78667601	+	239.433	0.234201	0.0722646	3.24089	0.00119158	0.00975853	71.452	-0.718118	0.153384	-4.68184	2.84317e-06	5.84372e-05
Pde4d	chr13	108654177	109955969	+	246.022	0.277382	0.0640289	4.33213	1.47673e-05	0.000244068	27.3705	-0.80008	0.214453	-3.7308	0.000190875	0.00233721
Pgp	chr17	24470473	24471596	+	146.782	-0.442169	0.115231	-3.83725	0.000124422	0.00150907	32.2536	0.693807	0.164669	4.21335	2.51615e-05	0.000409324
Tsc22d1	chr14	76415821	76507766	+	1033.92	-0.137635	0.0321493	-4.28112	1.85957e-05	0.000297082	240.496	0.942476	0.254332	3.70569	0.00021082	0.00254176
1110065P20Rik	chr4	124849485	124850730	-	42.419	-0.387074	0.117472	-3.29503	0.000984128	0.00835265	31.529	0.594873	0.130417	4.56131	5.08353e-06	9.88952e-05
Glb1	chr9	114401119	114474377	+	263.823	-0.141767	0.0538398	-2.63313	0.00846025	0.0461576	50.456	-0.505877	0.103998	-4.86432	1.14854e-06	2.59889e-05
1700017B05Rik	chr9	57252322	57262599	-	213.211	0.480955	0.100692	4.77649	1.78384e-06	3.96986e-05	18.9452	0.519826	0.187603	2.77088	0.00559046	0.0377176
Fam110c	chr12	31073968	31079940	+	86.9643	-0.224288	0.0888857	-2.52333	0.0116249	0.0591726	5.1094	-1.47696	0.30457	-4.84932	1.23882e-06	2.78493e-05
Psmb9	chr17	34182099	34187330	-	38.8902	-0.364786	0.124622	-2.92715	0.00342089	0.0225146	41.5827	-0.807342	0.176193	-4.58215	4.6021e-06	9.1014e-05
Snord15b	chr7	99479563	99479707	-	85.8021	-0.39627	0.108572	-3.64984	0.000262405	0.0027874	33.1828	-0.809246	0.203443	-3.97775	6.95717e-05	0.00099681
Hist1h3i	chr13	21782915	21783397	-	964.435	-0.444143	0.102034	-4.35289	1.34358e-05	0.000225567	3.70064	-1.04798	0.327817	-3.19684	0.0013894	0.0123667
Cd274	chr19	29367438	29388094	+	72.262	0.490735	0.112892	4.34693	1.38057e-05	0.000230968	7.844	-0.829144	0.261056	-3.17612	0.0014926	0.0130348
Acsf2	chr11	94557102	94601786	-	70.8875	0.547803	0.139851	3.91704	8.96432e-05	0.00114685	188.493	0.506872	0.138035	3.67206	0.000240603	0.00283744
Apaf1	chr10	90989311	91082743	-	550.329	0.109222	0.041553	2.62851	0.00857609	0.0465903	25.6961	-0.618433	0.134051	-4.6134	3.96131e-06	7.92569e-05
Snora78	chr17	24719676	24719832	-	58.1699	-0.678431	0.156117	-4.34567	1.38852e-05	0.000232095	28.2357	-0.932801	0.301263	-3.0963	0.00195951	0.0164388
Nos1ap	chr1	170317496	170589849	-	42.7382	0.67217	0.151726	4.43017	9.41599e-06	0.000166248	8.22256	0.788496	0.266578	2.95784	0.00309798	0.0237191
Rnf144a	chr12	26306798	26415256	-	148.655	0.222096	0.0823481	2.69704	0.00699593	0.0397905	23.5491	-0.750417	0.164553	-4.56033	5.10737e-06	9.91437e-05
Smox	chr2	131491862	131525183	+	552.477	-0.223926	0.0689439	-3.24794	0.00116242	0.00957387	10.1922	-0.878581	0.209764	-4.18842	2.80907e-05	0.000449477
Abi2	chr1	60409619	60481163	+	254.857	0.193852	0.0523822	3.70073	0.00021498	0.00237284	21.4226	-0.683099	0.180381	-3.78697	0.000152496	0.0019445
Sirpa	chr2	129592839	129632228	+	925.606	0.136287	0.0511604	2.66392	0.00772363	0.0428968	77.7169	-0.550548	0.121367	-4.53622	5.72715e-06	0.000109629
Slc39a5	chr10	128395931	128401224	-	708.65	-0.306809	0.0710184	-4.32013	1.55938e-05	0.000254867	2.47493	-1.12071	0.375039	-2.98824	0.00280589	0.0219245
Bcl6	chr16	23965052	23988612	-	27.3568	0.467142	0.154864	3.01646	0.00255746	0.0179425	61.945	1.57351	0.368062	4.27512	1.91031e-05	0.000322085
Slc13a3	chr2	165405295	165473197	-	655.149	0.351272	0.0982886	3.57389	0.00035172	0.00355603	47.4836	-0.583409	0.153377	-3.80376	0.000142519	0.00184038
Hist1h2bb	chr13	23746734	23747201	+	2300.29	-0.226586	0.0755699	-2.99836	0.00271438	0.0188226	9.60684	-0.902701	0.213073	-4.23658	2.26953e-05	0.000373531
Shank2	chr7	144175520	144422675	+	88.3674	0.615526	0.141504	4.34989	1.36208e-05	0.000228074	36.7175	-0.601818	0.211236	-2.84904	0.00438519	0.0311437
BC021614	chr19	4057487	4059294	-	525.717	-0.133208	0.0424273	-3.13968	0.00169131	0.012917	29.4728	-0.648195	0.157442	-4.11705	3.83746e-05	0.000591552
Hist1h4j	chr13	21735096	21735407	+	945.491	-0.339101	0.106067	-3.19704	0.00138847	0.0109855	5.08799	-1.29981	0.322384	-4.03188	5.53313e-05	0.000813017
Per2	chr1	91415982	91459328	-	270.183	0.328856	0.0824494	3.98858	6.64692e-05	0.000889618	44.0464	0.550731	0.170128	3.23715	0.00120731	0.0109995
Gsn	chr2	35256359	35307902	+	1543.71	-0.379542	0.0872257	-4.35126	1.35355e-05	0.000226845	102.58	-0.504566	0.189873	-2.65739	0.00787478	0.0492067
Cdkn1c	chr7	143458339	143461050	-	1794.77	-0.212748	0.0654563	-3.25023	0.00115314	0.00952931	6.03306	-1.13441	0.291021	-3.89803	9.69795e-05	0.00131754
Anubl1	chr6	116264235	116329626	+	138.565	0.208103	0.0675385	3.08125	0.00206132	0.0151213	75.5732	0.625304	0.157645	3.96654	7.29236e-05	0.00103368
Enoph1	chr5	100039994	100068765	+	128.011	-0.268355	0.064964	-4.13082	3.61468e-05	0.000526777	14.6233	-0.502776	0.179012	-2.80862	0.00497542	0.0342234
Mvd	chr8	122433596	122443422	-	305.043	-0.275369	0.095128	-2.89472	0.003795	0.0245198	85.2843	-0.738177	0.182182	-4.05187	5.0811e-05	0.000756904
Insc	chr7	114745766	114850380	+	166.206	-0.276827	0.0967551	-2.86111	0.00422162	0.0265258	68.281	0.560764	0.137967	4.06449	4.81382e-05	0.000722701
Impg2	chr16	56204313	56273753	+	20.0412	0.469343	0.165296	2.83941	0.00451965	0.0280758	28.6929	-0.652411	0.1601	-4.07503	4.60091e-05	0.000693753
Cyba	chr8	122424771	122432940	-	331.191	-0.193731	0.0816683	-2.37217	0.0176841	0.0819108	22.6145	-0.652447	0.152645	-4.27428	1.91756e-05	0.000322992
Zufsp	chr10	33926936	33951212	-	182.872	0.172967	0.0647024	2.67327	0.00751156	0.0420254	27.55	-0.606645	0.149248	-4.06467	4.81014e-05	0.000722701
Zfp750	chr11	121510976	121519342	-	27.347	0.452848	0.147168	3.07708	0.00209039	0.015317	13.539	0.725874	0.192283	3.77502	0.000159996	0.00202072
Sort1	chr3	108284132	108361511	+	834.172	0.198764	0.0616705	3.22299	0.00126858	0.0102661	106.909	0.647832	0.178858	3.62204	0.00029229	0.00335085
D630003M21Rik	chr2	158182533	158229222	-	32.952	-0.616744	0.148559	-4.1515	3.30305e-05	0.000486286	3.52542	-0.786646	0.315801	-2.49096	0.01274	0.0710681
Itgal	chr7	127296260	127335137	+	250.071	0.184373	0.0747117	2.46779	0.013595	0.0668023	38.8011	-0.56361	0.136248	-4.13665	3.52419e-05	0.000551134
Ptgr1	chr4	58965590	58987078	-	161.713	-0.234079	0.0644858	-3.62992	0.000283505	0.00298296	12.6072	-0.688795	0.216594	-3.18011	0.00147217	0.0129086
AI504432	chr3	107039504	107054322	+	65.9914	0.580341	0.145123	3.99896	6.36202e-05	0.000859906	1.28419	-1.2806	0.477676	-2.6809	0.0073424	0.0465711
Rbp1	chr9	98422961	98446550	+	661.209	-0.146021	0.0509394	-2.86656	0.00414962	0.026191	41.3098	-0.748962	0.194178	-3.85709	0.000114744	0.00152977
Cyp4f16	chr17	32536629	32551797	+	58.9691	-0.21849	0.0913775	-2.39107	0.0167993	0.0786888	9.44779	-0.890591	0.214593	-4.15014	3.32267e-05	0.000523412
Arsg	chr11	109473374	109573329	+	79.7057	-0.271744	0.0948251	-2.86573	0.00416043	0.0262345	74.6974	0.514203	0.134401	3.8259	0.000130294	0.00170547
Slc9a9	chr9	94669892	95230452	+	117.48	0.165985	0.0685259	2.42222	0.0154262	0.0737919	26.9689	-0.577398	0.140914	-4.09753	4.17577e-05	0.000636878
Adamts6	chr13	104287873	104494763	+	134.904	0.367436	0.118319	3.10546	0.00189984	0.0142147	16.9021	-0.989272	0.274814	-3.59979	0.000318475	0.00360083
Fam73a	chr3	152273460	152340407	-	154.216	0.337988	0.0890079	3.79728	0.000146294	0.00172092	6.63329	-0.689697	0.244245	-2.82379	0.00474597	0.0329602
Dnahc8	chr17	30626936	30875264	+	248.374	0.278417	0.0730574	3.81094	0.000138441	0.00164778	2.4963	1.08228	0.390277	2.77311	0.00555235	0.0374751
Cited2	chr10	17723228	17725674	+	102	0.392861	0.114447	3.4327	0.000597593	0.00551463	20.8359	0.584255	0.180924	3.22929	0.00124099	0.011253
Itpr3	chr17	27057304	27122223	+	187.982	0.307556	0.085133	3.61265	0.000303081	0.00315426	11.9189	-0.626408	0.207204	-3.02314	0.00250164	0.0199036
Sorl1	chr9	41968489	42124289	-	403.69	0.380469	0.0990779	3.84011	0.000122982	0.00149501	13.9852	-0.591792	0.221405	-2.67289	0.00752	0.0474314
Plac8	chr5	100553733	100572205	-	346.125	-0.425654	0.137533	-3.09492	0.00196864	0.0145755	20.44	-0.584954	0.167554	-3.49114	0.000480968	0.00515131
Gngt2	chr11	95842295	95845731	+	48.6087	-0.277679	0.112346	-2.47165	0.0134492	0.0662389	14.3606	-0.785842	0.20235	-3.88357	0.000102933	0.00139057
Fabp5	chr3	10012606	10016610	+	6733.38	-0.174942	0.0552419	-3.16684	0.00154107	0.0119556	113.643	-1.0783	0.323522	-3.33299	0.000859168	0.00838527
Wnk4	chr11	101260567	101277409	+	28.1977	0.65026	0.176681	3.68042	0.000232851	0.00253645	1.89254	1.14904	0.423399	2.71384	0.00665086	0.0430959
Folr2	chr7	101839988	101845331	-	51.9776	-0.321267	0.122136	-2.6304	0.00852846	0.0463975	36.5798	-0.57288	0.154116	-3.71719	0.000201451	0.00244245
Mapre3	chr5	30814756	30866106	+	19.7325	0.487577	0.179996	2.70882	0.00675231	0.0386833	28.4294	0.529782	0.145549	3.63988	0.000272763	0.00316269
Fgd1	chrX	151047233	151089086	+	76.095	0.348112	0.0998188	3.48744	0.000487674	0.00469496	2.48147	-1.14655	0.404949	-2.83134	0.00463539	0.0323903
Sox9	chr11	112782210	112787757	+	15.5556	1.00112	0.288731	3.46732	0.000525676	0.00497965	4.9888	0.906997	0.320385	2.83096	0.0046408	0.0323973
Irak3	chr10	120141654	120201537	-	43.3741	0.409571	0.112313	3.64671	0.000265624	0.0028177	3.60897	-0.813015	0.314115	-2.58828	0.00964578	0.0574851
Sox12	chr2	152393612	152398046	-	48.815	0.411189	0.111694	3.6814	0.00023196	0.00253015	2.35394	0.970556	0.383228	2.53258	0.0113226	0.0649453
5530601H04Rik	chrX	105040854	105070124	-	84.9503	-0.304781	0.0884686	-3.44507	0.000570903	0.00531704	11.0885	-0.584479	0.205166	-2.84882	0.00438819	0.0311522
4930534B04Rik	chr12	90998492	91384409	-	380.73	0.18106	0.0574948	3.14915	0.00163745	0.0125608	8.66041	-0.691552	0.221136	-3.12727	0.00176435	0.0150353
Plekhm3	chr1	64789121	64956824	-	110.478	0.228992	0.0766967	2.98568	0.00282947	0.0194725	18.2178	-0.605452	0.18486	-3.27519	0.00105591	0.00985951
Pcolce	chr5	137605107	137611404	-	128.599	-0.255629	0.0825327	-3.09731	0.00195288	0.0145037	21.0734	-0.51168	0.162248	-3.15369	0.00161218	0.0139311
Plek2	chr12	78888697	78906938	-	285.878	-0.265513	0.0940553	-2.82294	0.0047585	0.0292827	2.40652	-1.25029	0.368959	-3.38871	0.000702233	0.00706118
Snora68	chr8	70895759	70895856	-	41.1485	-0.5066	0.171551	-2.95306	0.00314644	0.0211817	17.2179	-1.15124	0.353506	-3.25662	0.00112746	0.0103595
Cyp4a31	chr4	115563649	115579015	+	31.9539	0.845993	0.243305	3.47708	0.000506901	0.0048392	6.26666	-0.85303	0.319331	-2.67131	0.00755564	0.0475741
Unc119	chr11	78343522	78349156	+	215.828	-0.158708	0.0549436	-2.88856	0.00387012	0.0248963	13.0627	0.674093	0.205272	3.28389	0.00102383	0.00961723
Alpl	chr4	137741732	137796377	-	155	0.174007	0.0634644	2.74181	0.00611022	0.035786	26.2135	0.548393	0.161738	3.39062	0.000697354	0.00702342
Tyrobp	chr7	30413788	30417579	+	336.24	-0.18367	0.0796866	-2.30491	0.0211717	0.093928	35.7885	-0.589423	0.160446	-3.67364	0.000239117	0.00282377
Rttn	chr18	88971790	89131014	+	231.766	0.121712	0.0524503	2.32052	0.0203125	0.0910875	13.9976	-0.705018	0.195069	-3.6142	0.000301278	0.00342885
C3ar1	chr6	122847140	122856157	-	32.6037	0.42601	0.13514	3.15235	0.00161961	0.0124389	10.5646	-0.707007	0.241224	-2.93092	0.00337963	0.0254356
Ccnb1	chr13	100778739	100786486	-	1584.28	-0.22031	0.0684251	-3.21972	0.00128317	0.0103448	2.33239	-1.18193	0.423263	-2.79242	0.00523159	0.0357292
Psph	chr5	129765558	129787253	-	428.622	-0.191373	0.0770883	-2.48252	0.0130456	0.0646839	17.0894	0.611002	0.177064	3.45074	0.000559062	0.00582862
Adprh	chr16	38445399	38452689	-	175.157	-0.127862	0.0521829	-2.45028	0.0142746	0.0694648	19.3253	-0.558941	0.161629	-3.45816	0.000543876	0.00569512
Pex11a	chr7	79737264	79743025	-	22.7887	-0.372145	0.146721	-2.53642	0.0111992	0.0574798	41.156	0.507562	0.150598	3.3703	0.000750855	0.00748039
Ppargc1a	chr5	51454249	51553921	-	136.34	0.366833	0.123124	2.97938	0.00288833	0.0198206	25.4832	-0.576934	0.19309	-2.9879	0.00280898	0.0219245
Nckap5	chr1	125913636	126830632	-	138.055	0.26151	0.0888626	2.94285	0.00325204	0.0217245	4.17368	-0.97087	0.325107	-2.98632	0.00282362	0.0220089
Hist1h4f	chr13	23551332	23551643	-	2569.44	-0.221205	0.0713068	-3.10215	0.00192118	0.0143239	10.379	-0.732205	0.260979	-2.8056	0.00502224	0.0345042
Acss2	chr2	155518043	155562743	+	761.686	-0.306234	0.127636	-2.39927	0.0164279	0.0774037	939.21	-0.808998	0.236487	-3.42091	0.000624129	0.00638742
Igfbp5	chr1	72858065	72874865	-	92.0083	0.703503	0.205406	3.42493	0.000614949	0.00566114	24.5238	-0.567979	0.240439	-2.36226	0.0181639	0.092398
Phf13	chr4	151989631	151996179	-	46.2754	0.456406	0.143099	3.18944	0.00142549	0.0112089	10.0175	0.551105	0.206851	2.66426	0.00771571	0.0483527
Ckb	chr12	111669355	111672338	-	149.496	-0.226479	0.0717163	-3.15798	0.00158866	0.012267	16.9233	-0.522189	0.194857	-2.67986	0.00736526	0.0466818
Prkcb	chr7	122289125	122634401	+	377.913	0.194578	0.0819119	2.37545	0.0175275	0.0813038	25.7271	-0.520634	0.156361	-3.32968	0.000869443	0.00846163
Gale	chr4	135965165	135968178	+	245.176	-0.188295	0.0736647	-2.55611	0.0105849	0.0550053	63.9597	0.637777	0.201288	3.16849	0.00153236	0.013328
Rab3il1	chr19	10018228	10035586	+	1083.72	-0.194084	0.0738586	-2.62777	0.00859462	0.0466285	17.0469	-0.541886	0.175546	-3.08686	0.00202286	0.0168636
Fam83f	chr15	80671847	80700425	+	114.545	-0.32544	0.106186	-3.0648	0.00217813	0.0158386	5.31493	0.815425	0.30937	2.63576	0.00839495	0.0517639
Pik3cg	chr12	32173397	32208649	-	222.841	0.270037	0.0823422	3.27945	0.00104008	0.00875767	5.92869	-0.680597	0.290932	-2.33937	0.0193162	0.0968336
Snord15a	chr7	99482785	99482932	-	38.0175	-0.436742	0.15475	-2.82223	0.00476906	0.0293018	6.88727	-0.859709	0.30224	-2.84446	0.00444866	0.0314724
Ccdc46	chr11	108425266	108860615	+	28.1762	0.584428	0.190659	3.06531	0.00217445	0.0158239	1.20982	-1.19059	0.464872	-2.56112	0.0104336	0.061167
Socs3	chr11	117966087	117969366	-	127.404	-0.237647	0.0845561	-2.81053	0.004946	0.0301662	31.119	0.920001	0.331416	2.77597	0.00550372	0.0372342
Lars2	chr9	123366940	123462664	+	383.275	-1.16788	0.377786	-3.09138	0.0019923	0.0147151	166.599	-0.729072	0.299143	-2.4372	0.0148015	0.0793627
Snora15	chr5	129794561	129794676	+	6.08588	-0.792663	0.279308	-2.83795	0.00454043	0.0281866	1.85676	-1.10535	0.408562	-2.70547	0.00682087	0.0440233
Ano8	chr8	71476019	71486067	-	36.4152	-0.333293	0.141281	-2.35908	0.0183201	0.0842048	16.7547	-0.521408	0.16685	-3.12502	0.00177793	0.0151286
Snora5c	chr11	6620319	6620419	-	14.9466	-0.55616	0.196599	-2.82891	0.00467068	0.0288548	4.74433	-0.855689	0.319635	-2.67708	0.00742669	0.0470021
Slc43a1	chr2	84839408	84863586	+	1750.49	-0.17028	0.0696707	-2.44407	0.0145228	0.0702606	21.7352	-0.577515	0.190428	-3.03273	0.00242356	0.0194208
Sec22c	chr9	121680045	121705029	-	36.7388	0.439469	0.149303	2.94346	0.00324561	0.0216967	15.9579	0.505979	0.198892	2.54399	0.0109595	0.0633041
Apex2	chrX	150571507	150588149	-	126.413	0.181207	0.0661478	2.73942	0.00615475	0.0360122	16.2326	0.561778	0.205774	2.73008	0.00633192	0.0415984
Epb4.1l1	chr2	156421052	156543214	+	122.839	0.254956	0.0840069	3.03494	0.0024058	0.0171042	10.7975	-0.546984	0.229747	-2.38081	0.0172745	0.0890282
Maml3	chr3	51687613	52105006	-	116.645	0.286641	0.0950529	3.01559	0.00256478	0.0179741	11.4983	0.59739	0.250623	2.38362	0.0171435	0.0885908
Parp8	chr13	116854824	117025516	-	107.047	0.226929	0.0931874	2.43519	0.0148838	0.0717716	6.80249	-0.733969	0.246143	-2.98188	0.00286489	0.0223004
Zfp808	chr13	62129890	62173936	+	191.281	0.231808	0.0783738	2.95773	0.00309918	0.0209462	3.60875	-0.80355	0.330481	-2.43146	0.0150382	0.0802194
Fam65b	chr13	24614610	24733806	+	251.306	0.261692	0.0864973	3.02544	0.00248272	0.0175403	14.6779	0.608321	0.259783	2.34165	0.0191987	0.0964683
E130306D19Rik	chr4	43496144	43499660	-	184.136	-0.230242	0.0769404	-2.99247	0.00276728	0.0191396	1.04594	-1.16162	0.489347	-2.37383	0.0176049	0.0903892
Meg3	chr12	109540996	109571729	+	2913.22	0.142606	0.0577794	2.46812	0.0135826	0.0667756	8.27794	-0.75873	0.26493	-2.86389	0.00418476	0.0300291
Herpud1	chr8	94386500	94395358	+	1658.58	-0.120735	0.0442605	-2.72783	0.00637518	0.0370752	1469.22	0.66862	0.257064	2.60099	0.00929561	0.0558027
Sox13	chr1	133382300	133424212	-	58.6389	0.279985	0.0975887	2.86903	0.00411728	0.0260766	11.0611	0.505952	0.208509	2.42652	0.0152442	0.0809311
Mir568	chr16	43640655	43640737	+	1.99466	1.04896	0.408243	2.56946	0.0101857	0.0533803	4.95562	0.883888	0.321666	2.74784	0.00599891	0.0399119
Cenpm	chr15	82233776	82244747	-	56.7315	-0.285782	0.110708	-2.58141	0.00983976	0.052023	4.87568	-0.815979	0.299701	-2.72264	0.00647622	0.0423591
Snord22	chr19	8725866	8725991	+	90.5691	-0.22758	0.0911337	-2.49721	0.0125174	0.0626491	23.1523	-0.521381	0.186463	-2.79617	0.00517126	0.0354012
Arhgap15	chr2	43748824	44387623	+	187.331	0.215417	0.0842117	2.55804	0.0105265	0.0547763	7.29961	-0.677213	0.248445	-2.7258	0.00641454	0.0420452
Gm14327	chr2	177897163	177927850	+	3.82762	0.847229	0.33038	2.56441	0.0103352	0.0540009	1.84207	1.19338	0.439543	2.71505	0.00662663	0.0430173
Rbl1	chr2	157145894	157204534	-	646.706	0.199168	0.0691072	2.88202	0.00395137	0.0252674	11.1903	-0.505004	0.214215	-2.35746	0.0184003	0.0933258
Bcl2l11	chr2	128126038	128162547	+	205.463	0.247938	0.102498	2.41896	0.015565	0.0742703	17.0471	-0.580707	0.20606	-2.81815	0.00483016	0.0334106
Fmn1	chr2	113327736	113716767	+	43.6541	0.295618	0.129847	2.27667	0.022806	0.0994042	51.7269	-0.588796	0.201855	-2.91693	0.00353498	0.0263298
B4galnt3	chr6	120203810	120294559	-	4.15994	-0.779173	0.322707	-2.41449	0.0157573	0.0749821	6.87492	0.799689	0.286102	2.79512	0.00518811	0.0354884
Arhgap9	chr10	127323727	127329943	+	146.57	-0.198569	0.0762916	-2.60277	0.00924741	0.0496128	7.69674	-0.6433	0.249268	-2.58076	0.00985828	0.0584088
Adamtsl5	chr10	80340716	80348446	-	21.7744	-0.612176	0.232991	-2.62747	0.0086023	0.0466533	2.42025	-1.01024	0.401211	-2.51798	0.0118031	0.0670771
Odz4	chr7	96210637	96908554	+	695.23	0.177668	0.073558	2.41534	0.0157204	0.0748252	0.897963	-1.35484	0.499102	-2.71455	0.0066366	0.0430593
Ncoa7	chr10	30645582	30803107	-	750.634	0.164604	0.068067	2.41827	0.0155947	0.0743377	12.2921	-0.53309	0.196945	-2.7068	0.00679353	0.0438632
Tlr7	chrX	167304931	167330528	-	70.7117	0.240617	0.0945503	2.54485	0.0109323	0.0564213	8.81863	-0.597758	0.235202	-2.54147	0.0110389	0.0636596
Epor	chr9	21958899	21963576	-	461.894	-0.26817	0.0990605	-2.70713	0.00678672	0.0388082	3.07945	-0.806893	0.343796	-2.34701	0.0189248	0.0954256
Coro2b	chr9	62419492	62537044	-	14.7056	0.472656	0.19061	2.4797	0.0131494	0.0651142	4.53066	-0.784899	0.30539	-2.57016	0.0101653	0.0599192
Ufsp1	chr5	137294669	137295664	+	26.8752	0.348495	0.132747	2.62525	0.00865844	0.0469179	5.65093	0.668506	0.282662	2.36503	0.0180284	0.0918714
Btk	chrX	134542341	134583140	-	182.171	0.207121	0.0829489	2.49697	0.0125259	0.0626589	3.74886	-0.842049	0.352641	-2.38784	0.0169479	0.0877639
Nhsl1	chr10	18407675	18533891	+	66.1603	0.458439	0.194344	2.3589	0.0183292	0.0842262	28.0203	0.529775	0.222466	2.38138	0.0172479	0.0889177
