# Supplementary material for: Sexually dimorphic gene expression emerges with embryonic genome activation and is dynamic throughout development
Source: BMC Genomics. 2015 Apr 14;16(1):295. doi: 10.1186/s12864-015-1506-4 (PMC4410000; doi:10.1186/s12864-015-1506-4)
Supplement: Supplementary file 4 — KEGG pathway analysis of sex dimorphic genes defined from fetal and adult liver. KEGG enrichment for sex-dimorphic genes unique to fetal liver, common to both fetal and adult liver, or unique to adult liver are given on separate worksheets. All genes with detectable expression were used as background for enrichment analysis. [file 12864_2015_1506_MOESM4_ESM.xlsx]

## Sheet: KEGG_unique_fetal_liver
Category	Term	Count	%	PValue	Genes	List Total	Pop Hits	Pop Total	Fold Enrichment	Bonferroni	Benjamini	FDR
KEGG_PATHWAY	mmu05412:Arrhythmogenic right ventricular cardiomyopathy (ARVC)	5	4.80769	1.03809e-07	TCF7, ITGB4, CACNB2, LEF1, CACNA1C	30	74	49786	112.131	5.50186e-06	5.50186e-06	0.000101281
KEGG_PATHWAY	mmu05322:Systemic lupus erythematosus	5	4.80769	2.09202e-07	HIST1H2AB, HIST2H3B, HIST1H2BL, HIST1H2BH, HIST1H2BJ, HIST1H3H	30	88	49786	94.2917	1.10876e-05	5.54383e-06	0.000204108
KEGG_PATHWAY	mmu05221:Acute myeloid leukemia	4	3.84615	5.08995e-06	TCF7, LEF1, ZBTB16, MYC	30	57	49786	116.458	0.000269731	8.99186e-05	0.00496589
KEGG_PATHWAY	mmu05200:Pathways in cancer	5	4.80769	3.50419e-05	TCF7, MMP9, LEF1, ZBTB16, MYC	30	320	49786	25.9302	0.00185553	0.000464206	0.0341834
KEGG_PATHWAY	mmu04630:Jak-STAT signaling pathway	4	3.84615	9.61728e-05	IL12RB2, CSF2RB2, MYC, IL3RA	30	152	49786	43.6719	0.00508443	0.00101896	0.0937915
KEGG_PATHWAY	mmu05216:Thyroid cancer	3	2.88462	0.000131716	TCF7, LEF1, MYC	30	29	49786	171.676	0.00695708	0.00116289	0.128434
KEGG_PATHWAY	mmu05213:Endometrial cancer	3	2.88462	0.000426626	TCF7, LEF1, MYC	30	52	49786	95.7423	0.0223622	0.00322564	0.415461
KEGG_PATHWAY	mmu04010:MAPK signaling pathway	4	3.84615	0.000486391	CACNB2, DUSP9, CACNA1C, MYC	30	264	49786	25.1444	0.0254554	0.00321794	0.473538
KEGG_PATHWAY	mmu05410:Hypertrophic cardiomyopathy (HCM)	3	2.88462	0.0010827	ITGB4, CACNB2, CACNA1C	30	83	49786	59.9831	0.0557969	0.00635902	1.05134
KEGG_PATHWAY	mmu05210:Colorectal cancer	3	2.88462	0.00113501	TCF7, LEF1, MYC	30	85	49786	58.5718	0.058414	0.00600089	1.10188
KEGG_PATHWAY	mmu05414:Dilated cardiomyopathy	3	2.88462	0.00124322	ITGB4, CACNB2, CACNA1C	30	89	49786	55.9393	0.063805	0.00597585	1.20636
KEGG_PATHWAY	mmu04916:Melanogenesis	3	2.88462	0.00150405	TCF7, TYR, LEF1	30	98	49786	50.802	0.0766757	0.00662585	1.4578
KEGG_PATHWAY	mmu04310:Wnt signaling pathway	3	2.88462	0.00342557	TCF7, LEF1, MYC	30	149	49786	33.4134	0.166288	0.0138924	3.29247
KEGG_PATHWAY	mmu04020:Calcium signaling pathway	3	2.88462	0.00479066	EDNRA, CHRM1, CACNA1C	30	177	49786	28.1277	0.224707	0.0180154	4.57717
KEGG_PATHWAY	mmu04810:Regulation of actin cytoskeleton	3	2.88462	0.00666995	CHRM1, ITGB4, CYFIP2	30	210	49786	23.7076	0.29861	0.0233687	6.32073
KEGG_PATHWAY	mmu04060:Cytokine-cytokine receptor interaction	3	2.88462	0.00883144	IL12RB2, CSF2RB2, IL3RA	30	243	49786	20.4881	0.375089	0.0289566	8.29072
KEGG_PATHWAY	mmu05219:Bladder cancer	2	1.92308	0.0241847	MMP9, MYC	30	42	49786	79.0254	0.726797	0.0734859	21.2473
KEGG_PATHWAY	mmu05217:Basal cell carcinoma	2	1.92308	0.0315553	TCF7, LEF1	30	55	49786	60.3467	0.817204	0.0900906	26.8626
KEGG_PATHWAY	mmu04260:Cardiac muscle contraction	2	1.92308	0.040553	CACNB2, CACNA1C	30	71	49786	46.7474	0.888542	0.109061	33.229
KEGG_PATHWAY	mmu04520:Adherens junction	2	1.92308	0.0427898	TCF7, LEF1	30	75	49786	44.2542	0.901511	0.109427	34.7323
KEGG_PATHWAY	mmu04540:Gap junction	2	1.92308	0.0478041	CDK1, TUBB2B	30	84	49786	39.5127	0.925442	0.116291	37.9927
KEGG_PATHWAY	mmu04210:Apoptosis	2	1.92308	0.048915	CSF2RB2, IL3RA	30	86	49786	38.5938	0.929915	0.113807	38.6949
KEGG_PATHWAY	mmu05215:Prostate cancer	2	1.92308	0.0505789	TCF7, LEF1	30	89	49786	37.2929	0.936127	0.112727	39.7333
KEGG_PATHWAY	mmu04270:Vascular smooth muscle contraction	2	1.92308	0.0648825	EDNRA, CACNA1C	30	115	49786	28.8614	0.97143	0.137691	48.0296
KEGG_PATHWAY	mmu04110:Cell cycle	2	1.92308	0.0659741	CDK1, MYC	30	117	49786	28.3681	0.973145	0.134712	48.6185

## Sheet: KEGG_common_fetal_adult
Category	Term	Count	%	PValue	Genes	List Total	Pop Hits	Pop Total	Fold Enrichment	Bonferroni	Benjamini	FDR
KEGG_PATHWAY	mcc00982:Drug metabolism	4	0.151458	0.00583901	MGST3, GSTM2, MAOB, GSTP1	982	19	49786	10.6734	0.999974	0.999974	9.46971
KEGG_PATHWAY	hsa00982:Drug metabolism	5	0.189322	0.00712875	MGST3, GSTM2, FMO1, MAOB, GSTP1	982	39	49786	6.49982	0.999998	0.998436	11.4444
KEGG_PATHWAY	mcc04610:Complement and coagulation cascades	5	0.189322	0.00779946	C1QA, C3AR1, C8B, F7, C1QC	982	40	49786	6.33732	0.999999	0.991028	12.4552
KEGG_PATHWAY	hsa05322:Systemic lupus erythematosus	6	0.227187	0.00860227	C1QA, HIST1H2BB, C8B, HIST4H4, HIST1H4K, HIST1H4F, C1QC, HIST1H4J, HIST1H3I	982	64	49786	4.75299	1	0.979773	13.6508
KEGG_PATHWAY	rno00982:Drug metabolism	5	0.189322	0.00926224	MGST3, GSTM2, FMO1, MAOB, GSTP1	982	42	49786	6.03554	1	0.965303	14.6221
KEGG_PATHWAY	mcc00480:Glutathione metabolism	4	0.151458	0.0126997	MGST3, GSTM2, IDH2, GSTP1	982	25	49786	8.11177	1	0.978658	19.5173
KEGG_PATHWAY	ssc00982:Drug metabolism	3	0.113593	0.0127372	MGST3, FMO1, MAOB	982	9	49786	16.8995	1	0.963385	19.5692
KEGG_PATHWAY	ecb00380:Tryptophan metabolism	3	0.113593	0.0127372	ALDH1B1, EHHADH, MAOB	982	9	49786	16.8995	1	0.963385	19.5692
KEGG_PATHWAY	bta00982:Drug metabolism	4	0.151458	0.0141494	MGST3, FMO1, MAOB, GSTP1	982	26	49786	7.79978	1	0.959926	21.5015
KEGG_PATHWAY	ptr04610:Complement and coagulation cascades	5	0.189322	0.0146825	C1QA, C3AR1, C8B, F7, C1QC	982	48	49786	5.2811	1	0.948601	22.2196
KEGG_PATHWAY	cfa04610:Complement and coagulation cascades	5	0.189322	0.0217698	C1QA, C8B, C3AR1, F7, C1QC	982	54	49786	4.69431	1	0.981222	31.1967
KEGG_PATHWAY	ssc03050:Proteasome	3	0.113593	0.022457	PSMB10, PSMB8, PSMB9	982	12	49786	12.6746	1	0.975985	32.0131
KEGG_PATHWAY	bta04610:Complement and coagulation cascades	5	0.189322	0.0245234	C1QA, C8B, C3AR1, F7, C1QC	982	56	49786	4.52666	1	0.976169	34.4139
KEGG_PATHWAY	bta00380:Tryptophan metabolism	4	0.151458	0.0268363	TDO2, ALDH1B1, EHHADH, MAOB	982	33	49786	6.14528	1	0.977157	37.0061
KEGG_PATHWAY	ssc00350:Tyrosine metabolism	3	0.113593	0.0301709	MAOB, COMT, HPD	982	14	49786	10.864	1	0.980783	40.5743
KEGG_PATHWAY	mmu05322:Systemic lupus erythematosus	6	0.227187	0.0302018	C1QA, HIST1H2BB, C8B, HIST4H4, HIST1H4K, HIST1H4F, HIST1H4J, C1QC, HIST1H3I	982	88	49786	3.45672	1	0.975086	40.6065
KEGG_PATHWAY	cfa00380:Tryptophan metabolism	4	0.151458	0.0336379	TDO2, ALDH1B1, EHHADH, MAOB	982	36	49786	5.63317	1	0.978979	44.082
KEGG_PATHWAY	hsa04610:Complement and coagulation cascades	5	0.189322	0.0339987	C1QA, C8B, C3AR1, F7, C1QC	982	62	49786	4.08859	1	0.974643	44.4356
KEGG_PATHWAY	rno04610:Complement and coagulation cascades	5	0.189322	0.0357574	C1QA, C8B, C3AR1, F7, C1QC	982	63	49786	4.0237	1	0.974096	46.1294
KEGG_PATHWAY	gga00982:Drug metabolism	3	0.113593	0.0387709	MGST3, GSTM2, MAOB	982	16	49786	9.50598	1	0.976684	48.9192
KEGG_PATHWAY	mcc00980:Metabolism of xenobiotics by cytochrome P450	3	0.113593	0.0433778	MGST3, GSTM2, GSTP1	982	17	49786	8.94681	1	0.981767	52.9226
KEGG_PATHWAY	hsa00380:Tryptophan metabolism	4	0.151458	0.0439574	TDO2, ALDH1B1, EHHADH, MAOB	982	40	49786	5.06986	1	0.979057	53.4048
KEGG_PATHWAY	mmu00380:Tryptophan metabolism	4	0.151458	0.0439574	TDO2, ALDH1B1, EHHADH, MAOB	982	40	49786	5.06986	1	0.979057	53.4048
KEGG_PATHWAY	dre00480:Glutathione metabolism	3	0.113593	0.0481764	IDH2, GSTP2, GSTP1	982	18	49786	8.44976	1	0.982635	56.7775
KEGG_PATHWAY	rno00380:Tryptophan metabolism	4	0.151458	0.0526087	TDO2, ALDH1B1, EHHADH, MAOB	982	43	49786	4.71615	1	0.985644	60.0724
KEGG_PATHWAY	dre00270:Cysteine and methionine metabolism	3	0.113593	0.0531573	MAT1A, AHCYL2, ENOPH1	982	19	49786	8.00504	1	0.983598	60.4633
KEGG_PATHWAY	xla00480:Glutathione metabolism	3	0.113593	0.0531573	MGST3, IDH2, GSTP1	982	19	49786	8.00504	1	0.983598	60.4633
KEGG_PATHWAY	reh00350:Tyrosine metabolism	2	0.0757289	0.057957	MAOB, HPD	982	3	49786	33.799	1	0.986607	63.7336
KEGG_PATHWAY	reh00360:Phenylalanine metabolism	2	0.0757289	0.057957	MAOB, HPD	982	3	49786	33.799	1	0.986607	63.7336
KEGG_PATHWAY	rno00480:Glutathione metabolism	4	0.151458	0.058796	MGST3, GSTM2, IDH2, GSTP1	982	45	49786	4.50654	1	0.985139	64.2784
KEGG_PATHWAY	mmu00982:Drug metabolism	5	0.189322	0.0608851	MGST3, GSTM2, FMO1, MAOB, GSTP2, GSTP1	982	75	49786	3.3799	1	0.985031	65.6017
KEGG_PATHWAY	mmu04610:Complement and coagulation cascades	5	0.189322	0.0608851	C1QA, C8B, C3AR1, F7, C1QC	982	75	49786	3.3799	1	0.985031	65.6017
KEGG_PATHWAY	xtr00270:Cysteine and methionine metabolism	3	0.113593	0.0636301	MAT1A, AHCYL2, ENOPH1	982	21	49786	7.24265	1	0.9856	67.2705
KEGG_PATHWAY	cfa00330:Arginine and proline metabolism	4	0.151458	0.0653084	ACY1, ALDH1B1, MAOB, CKB	982	47	49786	4.31477	1	0.985095	68.2529
KEGG_PATHWAY	hsa00480:Glutathione metabolism	4	0.151458	0.0686834	MGST3, GSTM2, IDH2, GSTP1	982	48	49786	4.22488	1	0.986207	70.1451
KEGG_PATHWAY	xtr00480:Glutathione metabolism	3	0.113593	0.0691049	MGST3, IDH2, GSTP1	982	22	49786	6.91344	1	0.984575	70.3738
KEGG_PATHWAY	mcc05322:Systemic lupus erythematosus	3	0.113593	0.0747275	C1QA, C8B, C1QC	982	23	49786	6.61286	1	0.987516	73.2713
KEGG_PATHWAY	gga00350:Tyrosine metabolism	3	0.113593	0.0747275	MAOB, COMT, HPD	982	23	49786	6.61286	1	0.987516	73.2713
KEGG_PATHWAY	rno00330:Arginine and proline metabolism	4	0.151458	0.0756647	ACY1, ALDH1B1, MAOB, CKB	982	50	49786	4.05589	1	0.986512	73.7275
KEGG_PATHWAY	hsa00330:Arginine and proline metabolism	4	0.151458	0.0792681	ACY1, ALDH1B1, MAOB, CKB	982	51	49786	3.97636	1	0.987559	75.4143
KEGG_PATHWAY	bta05020:Prion diseases	3	0.113593	0.0804901	C1QA, C8B, C1QC	982	24	49786	6.33732	1	0.986832	75.9628
KEGG_PATHWAY	mcc05020:Prion diseases	3	0.113593	0.0804901	C1QA, C8B, C1QC	982	24	49786	6.33732	1	0.986832	75.9628
KEGG_PATHWAY	mcc04650:Natural killer cell mediated cytotoxicity	4	0.151458	0.0829449	PIK3CG, ITGAL, TYROBP, PRKCB	982	52	49786	3.89989	1	0.987013	77.03
KEGG_PATHWAY	mmu00480:Glutathione metabolism	4	0.151458	0.0829449	MGST3, GSTM2, IDH2, GSTP2, GSTP1	982	52	49786	3.89989	1	0.987013	77.03
KEGG_PATHWAY	ptr00982:Drug metabolism	3	0.113593	0.0863849	MGST3, FMO1, GSTP1	982	25	49786	6.08383	1	0.987843	78.4507
KEGG_PATHWAY	mmu00330:Arginine and proline metabolism	4	0.151458	0.0866935	ACY1, ALDH1B1, MAOB, CKB	982	53	49786	3.82631	1	0.986565	78.574
KEGG_PATHWAY	bta00640:Propanoate metabolism	3	0.113593	0.0924045	ALDH1B1, EHHADH, ACSS2	982	26	49786	5.84984	1	0.988777	80.7398
KEGG_PATHWAY	cfa00350:Tyrosine metabolism	3	0.113593	0.0924045	MAOB, COMT, HPD	982	26	49786	5.84984	1	0.988777	80.7398
KEGG_PATHWAY	gga00270:Cysteine and methionine metabolism	3	0.113593	0.0924045	MAT1A, ENOPH1, AHCYL2	982	26	49786	5.84984	1	0.988777	80.7398
KEGG_PATHWAY	rno05322:Systemic lupus erythematosus	4	0.151458	0.0944005	C1QA, C8B, HIST1H2BB, C1QC	982	55	49786	3.68717	1	0.988632	81.4469
KEGG_PATHWAY	ecb00903:Limonene and pinene degradation	2	0.0757289	0.0947185	ALDH1B1, EHHADH	982	5	49786	20.2794	1	0.987515	81.5572
KEGG_PATHWAY	reh00380:Tryptophan metabolism	2	0.0757289	0.0947185	TDO2, MAOB	982	5	49786	20.2794	1	0.987515	81.5572
KEGG_PATHWAY	ptr00640:Propanoate metabolism	3	0.113593	0.0985418	ALDH1B1, EHHADH, ACSS2	982	27	49786	5.63317	1	0.988448	82.8367
KEGG_PATHWAY	ptr05020:Prion diseases	3	0.113593	0.0985418	C1QA, C8B, C1QC	982	27	49786	5.63317	1	0.988448	82.8367
KEGG_PATHWAY	ssc04670:Leukocyte transendothelial migration	3	0.113593	0.0985418	PIK3CG, ITGAL, VCL	982	27	49786	5.63317	1	0.988448	82.8367
KEGG_PATHWAY	bta00350:Tyrosine metabolism	3	0.113593	0.0985418	MAOB, COMT, HPD	982	27	49786	5.63317	1	0.988448	82.8367
KEGG_PATHWAY	gga00380:Tryptophan metabolism	3	0.113593	0.0985418	TDO2, EHHADH, MAOB	982	27	49786	5.63317	1	0.988448	82.8367
KEGG_PATHWAY	bta00270:Cysteine and methionine metabolism	3	0.113593	0.0985418	MAT1A, AHCYL2, ENOPH1	982	27	49786	5.63317	1	0.988448	82.8367

## Sheet: KEGG_unique_adult_liver
Category	Term	Count	%	PValue	Genes	List Total	Pop Hits	Pop Total	Fold Enrichment	Bonferroni	Benjamini	FDR
KEGG_PATHWAY	mmu00982:Drug metabolism	28	2.7001	1.05698e-39	CYP2D9, CYP2C69, CYP2B9, CYP2C68, CYP2C67, UGT2B1, CYP2C40, FMO4, FMO5, UGT1A9, UGT1A7C, ADH1, UGT1A6B, FMO2, UGT1A5, FMO3, CYP3A41A, GSTO2, GSTO1, CYP3A44, GSTA1, CYP2C37, CYP2C55, CYP3A16, MAOA, CYP2B13, CYP2B10, UGT1A1, CYP2A22, UGT1A10, AOX1, CYP2A5, CYP2C38, CYP2C39, CYP2A4	336	75	49786	55.3178	1.81801e-37	1.81801e-37	1.29204e-36
KEGG_PATHWAY	mmu00830:Retinol metabolism	24	2.31437	8.92422e-34	CYP2C69, CYP2B9, CYP2C68, CYP2C67, UGT2B1, CYP2C40, CYP4A12B, UGT1A9, CYP4A12A, UGT1A7C, UGT1A6B, ADH1, UGT1A5, CYP3A41A, CYP3A44, CYP2C37, CYP2C55, CYP3A16, CYP2B13, CYP2B10, UGT1A1, CYP4A10, UGT1A10, CYP2A22, RDH11, CYP4A32, CYP2A5, CYP4A14, RDH16, CYP2C38, CYP2C39, CYP2A4	336	65	49786	54.7099	1.53497e-31	7.67483e-32	1.09089e-30
KEGG_PATHWAY	mmu00980:Metabolism of xenobiotics by cytochrome P450	19	1.83221	2.53905e-24	CYP2F2, CYP2C69, CYP2C68, CYP2B9, UGT2B1, CYP2C67, CYP2C40, UGT1A9, UGT1A7C, UGT1A6B, ADH1, UGT1A5, CYP3A41A, GSTO2, GSTO1, CYP3A44, GSTA1, CYP2C55, CYP2C37, CYP3A16, CYP2B13, CYP2B10, UGT1A1, UGT1A10, CYP2C38, CYP2C39	336	66	49786	42.6558	4.36716e-22	1.45572e-22	3.10371e-21
KEGG_PATHWAY	mmu00590:Arachidonic acid metabolism	18	1.73578	4.23463e-21	CYP2U1, CYP2C37, CYP2C55, CYP2C69, CYP2B9, CYP2C68, CYP2C67, CYP2C40, CYP2B13, CYP2B10, CYP4A12B, CYP4A10, CYP4A12A, PTGDS, CYP4A32, PLA2G6, GPX7, CYP4A14, CYP2C38, CYP2C39, ALOX8	336	79	49786	33.7608	7.28356e-19	1.82089e-19	5.17638e-18
KEGG_PATHWAY	mmu04080:Neuroactive ligand-receptor interaction	24	2.31437	5.71244e-19	PTGER2, GABRB3, CYSLTR1, LEPR, FPR1, GRIN3B, GRIA4, ADORA1, HCRTR2, P2RY13, ADRB2, P2RY10, SSTR2, PRLR, CHRM3, GRM8, AGTR1A, P2RY2, P2RY14, AVPR1A, TBXA2R, F2R, GRID1, MTNR1A	336	260	49786	13.6775	9.82539e-17	1.96508e-17	6.98284e-16
KEGG_PATHWAY	mmu00140:Steroid hormone biosynthesis	14	1.35005	1.38066e-18	HSD3B2, CYP3A16, HSD3B1, CYP21A1, UGT2B1, HSD3B5, UGT1A1, UGT1A10, CYP7B1, UGT1A9, CYP17A1, UGT1A7C, UGT1A6B, CYP7A1, UGT1A5, CYP3A41A, SRD5A1, AKR1D1, CYP3A44	336	43	49786	48.2422	2.37474e-16	3.9579e-17	1.68771e-15
KEGG_PATHWAY	mmu04060:Cytokine-cytokine receptor interaction	21	2.02507	4.67514e-16	EGFR, CXCL1, IL18R1, IL2RB, IL1R1, PDGFA, LEPR, CXCL9, CCL9, EDA2R, CXCR3, IL15, CCL24, TNFRSF11B, TNFSF10, IL12RB1, PRLR, IL1RAP, CXCR6, CCR2, BMP7	336	243	49786	12.805	7.63833e-14	1.08802e-14	5.44009e-13
KEGG_PATHWAY	mmu00230:Purine metabolism	17	1.63934	1.40257e-14	FHIT, ADCY1, ENPP1, ADCY7, ENPP3, POLR3GL, GUCY2C, NME7, CYP4A10, PRIM1, PDE6C, PDE7B, POLE2, CYP4A32, RRM2, PDE4B, GUCY1A3, PAPSS2	336	156	49786	16.147	2.40608e-12	3.00759e-13	1.70974e-11
KEGG_PATHWAY	mmu04270:Vascular smooth muscle contraction	14	1.35005	1.21244e-12	PRKCA, ADCY1, ADCY7, CYP4A10, CYP4A12B, PRKCQ, PLCB4, CYP4A12A, CYP4A32, AGTR1A, AVPR1A, GUCY1A3, PLA2G6, CYP4A14, PLCB1	336	115	49786	18.0384	2.08546e-10	2.31717e-11	1.48211e-09
KEGG_PATHWAY	mmu04062:Chemokine signaling pathway	16	1.54291	1.70037e-12	CXCL1, ADCY1, ADCY7, GNAI1, HCK, CXCL9, CCL9, GNG11, CXCR3, WAS, CCL24, PLCB4, CXCR6, CCR2, PAK1, PLCB1	336	178	49786	13.3189	2.92472e-10	2.92472e-11	2.07858e-09
KEGG_PATHWAY	mmu00983:Drug metabolism	10	0.96432	5.78098e-12	CYP3A16, UGT2B1, TPMT, UGT1A1, CYP2A22, UGT1A10, UGT1A9, UGT1A7C, UGT1A6B, UGT1A5, CYP3A41A, CYP2A5, CDA, CYP3A44, CYP2A4	336	40	49786	37.0432	9.9432e-10	9.03927e-11	7.06656e-09
KEGG_PATHWAY	mmu05200:Pathways in cancer	19	1.83221	9.62346e-12	EGFR, PRKCA, FGFR1, AR, HSP90AA1, PDGFA, SKP2, RXRG, SFPI1, FZD5, MMP2, DAPK1, CBLC, CCND1, LAMA3, ITGA6, BCL2, NTRK1, RARB	336	320	49786	8.79775	1.65523e-09	1.37936e-10	1.17636e-08
KEGG_PATHWAY	mmu00591:Linoleic acid metabolism	10	0.96432	1.81902e-11	CYP2C37, CYP2C55, CYP3A16, CYP2C69, CYP2C68, CYP2C67, CYP3A41A, CYP2C40, PLA2G6, CYP2C38, CYP2C39, CYP3A44	336	45	49786	32.9272	3.1287e-09	2.40669e-10	2.22354e-08
KEGG_PATHWAY	mmu04020:Calcium signaling pathway	15	1.44648	2.22515e-11	PRKCA, EGFR, GNA14, ADCY1, SLC8A1, CYSLTR1, ADCY7, ADRB2, PLCB4, CHRM3, AGTR1A, AVPR1A, TBXA2R, PLCB1, F2R	336	177	49786	12.557	3.82726e-09	2.73376e-10	2.72001e-08
KEGG_PATHWAY	mmu04610:Complement and coagulation cascades	11	1.06075	9.36495e-11	C8A, MBL2, C7, C9, C4A, C3, SERPINA5, C6, SERPINA1E, CFD, F2R	336	75	49786	21.732	1.61077e-08	1.07385e-09	1.14476e-07
KEGG_PATHWAY	mmu00500:Starch and sucrose metabolism	9	0.867888	9.92852e-11	ENPP1, ENPP3, UGT2B1, UGDH, HK2, UGT1A1, UGT1A10, UGT1A9, UGT1A7C, UGT1A6B, HK3, UGT1A5, PGM1, TREH	336	36	49786	37.0432	1.70771e-08	1.06732e-09	1.21365e-07
KEGG_PATHWAY	mmu04514:Cell adhesion molecules (CAMs)	13	1.25362	2.19769e-10	ICAM1, PTPRC, SELL, H2-Q6, NCAM2, CD86, ITGA6, CD34, VCAN, H2-T10, CD4, H2-T24, SPN	336	139	49786	13.8579	3.78003e-08	2.22355e-09	2.68644e-07
KEGG_PATHWAY	mmu00520:Amino sugar and nucleotide sugar metabolism	9	0.867888	5.54937e-10	GMPPB, GNPDA1, HK3, HEXB, PGM1, HK2, UGDH, FUK, NAGK	336	44	49786	30.308	9.54491e-08	5.30273e-09	6.7835e-07
KEGG_PATHWAY	mmu03320:PPAR signaling pathway	10	0.96432	2.15995e-09	CYP4A10, CYP4A12B, SLC27A1, CYP4A12A, CYP4A32, CYP7A1, RXRG, CYP4A14, CYP8B1, ACSL6, PLTP	336	75	49786	19.7563	3.71511e-07	1.95532e-08	2.6403e-06
KEGG_PATHWAY	mmu04612:Antigen processing and presentation	10	0.96432	3.87232e-09	HSP90AA1, RFX5, CD4, HSPA1A, H2-T10, HSPA1B, H2-T24, CTSS, H2-Q6, KLRD1, TAPBP	336	80	49786	18.5216	6.66038e-07	3.33019e-08	4.73349e-06
KEGG_PATHWAY	mmu04010:MAPK signaling pathway	15	1.44648	4.24539e-09	PRKCA, EGFR, FGFR1, IL1R1, PDGFA, HSPA1A, HSPA1B, DUSP4, BDNF, RASGRF2, RASGRP1, NTRK1, GADD45G, PLA2G6, HSPB1, PAK1	336	264	49786	8.4189	7.30207e-07	3.47718e-08	5.18953e-06
KEGG_PATHWAY	mmu00051:Fructose and mannose metabolism	8	0.771456	5.07853e-09	AKR1B8, GMPPB, AKR1B7, PFKFB4, PFKFB3, HK3, HK2, FUK	336	37	49786	32.0373	8.73506e-07	3.97048e-08	6.20795e-06
KEGG_PATHWAY	mmu04540:Gap junction	10	0.96432	6.00401e-09	EGFR, PRKCA, ADCY1, PLCB4, ADCY7, GNAI1, PDGFA, GUCY1A3, TUBA1A, PLCB1	336	84	49786	17.6396	1.03269e-06	4.48996e-08	7.33926e-06
KEGG_PATHWAY	mmu05322:Systemic lupus erythematosus	10	0.96432	9.10122e-09	C8A, C7, CD86, HIST1H2BN, C9, C4A, C3, HIST2H2BE, C6, TRIM21	336	88	49786	16.8378	1.56541e-06	6.52254e-08	1.11253e-05
KEGG_PATHWAY	mmu04510:Focal adhesion	13	1.25362	9.95071e-09	PARVG, PRKCA, EGFR, PDGFA, ITGB3, COL5A3, COL5A2, CCND1, LAMA3, ITGA6, BCL2, PAK1, THBS2	336	194	49786	9.92909	1.71152e-06	6.84609e-08	1.21637e-05
KEGG_PATHWAY	mmu00150:Androgen and estrogen metabolism	7	0.675024	6.93996e-08	HSD3B2, UGT1A10, UGT1A9, HSD3B1, UGT1A7C, UGT1A6B, UGT1A5, UGT2B1, HSD3B5, SRD5A1, AKR1D1, UGT1A1	336	32	49786	32.4128	1.19367e-05	4.59105e-07	8.48335e-05
KEGG_PATHWAY	mmu04640:Hematopoietic cell lineage	9	0.867888	8.93944e-08	IL1R1, ITGA6, DNTT, CD34, MME, CD4, ITGB3, CD1D1, CD24A	336	82	49786	16.2628	1.53757e-05	5.69475e-07	0.000109275
KEGG_PATHWAY	mmu04144:Endocytosis	12	1.15718	9.50224e-08	EGFR, IL2RB, CHMP4C, PSD4, HSPA1A, HSPA1B, H2-Q6, CBLC, ADRB2, NTRK1, H2-T10, H2-T24, F2R	336	193	49786	9.21281	1.63437e-05	5.83709e-07	0.000116155
KEGG_PATHWAY	mmu05020:Prion diseases	7	0.675024	1.22213e-07	C8A, C7, NCAM2, C9, C6, CASP12, HSPA1A, HSPA1B	336	35	49786	29.6345	2.10204e-05	7.24849e-07	0.000149392
KEGG_PATHWAY	mmu04810:Regulation of actin cytoskeleton	12	1.15718	2.22499e-07	EGFR, FGFR1, ITGA6, CHRM3, PDGFA, NCKAP1L, TMSB4X, PAK1, ITGB3, WAS, MYH10, F2R	336	210	49786	8.46701	3.82691e-05	1.27566e-06	0.000271981
KEGG_PATHWAY	mmu00240:Pyrimidine metabolism	9	0.867888	3.06522e-07	CYP4A10, PRIM1, POLE2, CYP4A32, CTPS, RRM2, CDA, POLR3GL, CTPS2, NME7	336	96	49786	13.8912	5.27205e-05	1.7007e-06	0.00037469
KEGG_PATHWAY	mmu04660:T cell receptor signaling pathway	9	0.867888	8.14169e-07	PDK1, PRKCQ, PTPRC, CBLC, NFKBIE, RASGRP1, ZAP70, CD4, PAK1	336	109	49786	12.2344	0.000140027	4.37615e-06	0.000995229
KEGG_PATHWAY	mmu01040:Biosynthesis of unsaturated fatty acids	6	0.578592	9.57062e-07	ACOT9, ELOVL5, ACOT2, ACOT1, ACOT4, ACOT3	336	27	49786	32.9272	0.000164601	4.98831e-06	0.0011699
KEGG_PATHWAY	mmu04630:Jak-STAT signaling pathway	10	0.96432	1.02531e-06	CBLC, CCND1, IL2RB, IL12RB1, SOCS2, PRLR, LEPR, PIM1, SOCS7, IL15	336	152	49786	9.7482	0.000176337	5.18683e-06	0.00125332
KEGG_PATHWAY	mmu05416:Viral myocarditis	8	0.771456	1.22325e-06	ICAM1, CCND1, CD86, H2-T10, H2-T24, CXADR, H2-Q6, MYH10	336	80	49786	14.8173	0.000210377	6.01138e-06	0.00149528
KEGG_PATHWAY	mmu00480:Glutathione metabolism	7	0.675024	1.39226e-06	GSTA1, GGCT, RRM2, G6PDX, GSTO2, GPX7, GSTO1	336	52	49786	19.9463	0.00023944	6.65189e-06	0.00170187
KEGG_PATHWAY	mmu04142:Lysosome	9	0.867888	1.39493e-06	SLC11A2, CD68, HEXB, ARSA, AP3S1, CTSC, CTSS, ATP6V0D2, CTSW	336	117	49786	11.3979	0.000239899	6.48453e-06	0.00170514
KEGG_PATHWAY	mmu05222:Small cell lung cancer	8	0.771456	1.57143e-06	FHIT, CCND1, LAMA3, ITGA6, BCL2, RXRG, SKP2, RARB	336	83	49786	14.2817	0.00027025	7.11277e-06	0.00192089
KEGG_PATHWAY	mmu00120:Primary bile acid biosynthesis	5	0.48216	2.59225e-06	CYP7B1, CYP39A1, CYP7A1, CYP8B1, AKR1D1	336	15	49786	49.3909	0.000445769	1.14324e-05	0.0031687
KEGG_PATHWAY	mmu05340:Primary immunodeficiency	6	0.578592	3.17373e-06	PTPRC, RFX5, UNG, ZAP70, CD4, BLNK	336	34	49786	26.1481	0.000545733	1.3647e-05	0.00387947
KEGG_PATHWAY	mmu04912:GnRH signaling pathway	8	0.771456	4.18657e-06	EGFR, PRKCA, ADCY1, PLCB4, ADCY7, PLA2G6, PLCB1, MMP2	336	96	49786	12.3477	0.000719832	1.75631e-05	0.00511751
KEGG_PATHWAY	mmu00040:Pentose and glucuronate interconversions	5	0.48216	4.47198e-06	AKR1B8, AKR1B7, UGT1A10, UGT1A9, UGT1A7C, UGT1A6B, UGT1A5, UGT2B1, UGDH, UGT1A1	336	17	49786	43.5802	0.000768887	1.83137e-05	0.00546638
KEGG_PATHWAY	mmu04916:Melanogenesis	8	0.771456	4.8038e-06	PRKCA, DCT, ADCY1, PLCB4, ADCY7, GNAI1, FZD5, PLCB1	336	98	49786	12.0957	0.000825915	1.92151e-05	0.00587197
KEGG_PATHWAY	mmu00350:Tyrosine metabolism	6	0.578592	5.60013e-06	DCT, GOT1, ADH1, MAOA, AOX1, PNPLA3	336	38	49786	23.3957	0.000962762	2.18912e-05	0.00684534
KEGG_PATHWAY	mmu04920:Adipocytokine signaling pathway	7	0.675024	6.27023e-06	PRKCQ, NFKBIE, LEPR, RXRG, ACACB, ACSL6, CAMKK2	336	67	49786	15.4807	0.0010779	2.3966e-05	0.00766441
KEGG_PATHWAY	mmu00071:Fatty acid metabolism	6	0.578592	7.26085e-06	CYP4A10, CYP4A12B, CYP4A12A, CYP4A32, ADH1, CYP4A14, ACSL6	336	40	49786	22.2259	0.00124809	2.7149e-05	0.00887525
KEGG_PATHWAY	mmu04210:Apoptosis	7	0.675024	2.65389e-05	IL1R1, TNFSF10, NTRK1, BCL2, CASP12, IL1RAP, ENDOD1	336	86	49786	12.0606	0.00455436	9.71178e-05	0.0324362
KEGG_PATHWAY	mmu00052:Galactose metabolism	5	0.48216	3.12696e-05	AKR1B8, AKR1B7, HK3, PGM1, HK2	336	27	49786	27.4394	0.00536402	0.000112045	0.038217
KEGG_PATHWAY	mmu04360:Axon guidance	8	0.771456	3.20725e-05	SEMA5B, SEMA6B, EPHB6, RND1, RGS3, GNAI1, SEMA4F, PAK1	336	131	49786	9.04871	0.00550138	0.000112577	0.0391982
KEGG_PATHWAY	mmu05215:Prostate cancer	7	0.675024	3.22523e-05	EGFR, FGFR1, CCND1, AR, HSP90AA1, PDGFA, BCL2	336	89	49786	11.654	0.00553213	0.000110944	0.0394179
KEGG_PATHWAY	mmu05223:Non-small cell lung cancer	6	0.578592	3.23081e-05	EGFR, PRKCA, FHIT, CCND1, RXRG, RARB	336	54	49786	16.4636	0.00554167	0.000108956	0.039486
KEGG_PATHWAY	mmu04730:Long-term depression	6	0.578592	0.00010573	PRKCA, PLCB4, GNAI1, GUCY1A3, PLA2G6, PLCB1	336	69	49786	12.8846	0.0180222	0.00034968	0.129167
KEGG_PATHWAY	mmu04070:Phosphatidylinositol signaling system	6	0.578592	0.000147449	PRKCA, PLCB4, DGKG, SYNJ2, INPP4B, PLCB1	336	74	49786	12.014	0.0250441	0.000478434	0.180091
KEGG_PATHWAY	mmu04650:Natural killer cell mediated cytotoxicity	7	0.675024	0.000155375	PRKCA, ICAM1, TNFSF10, ZAP70, KLRK1, PAK1, KLRD1	336	118	49786	8.7899	0.0263726	0.000494814	0.189763
KEGG_PATHWAY	mmu00630:Glyoxylate and dicarboxylate metabolism	4	0.385728	0.000158443	HAO1, MTHFD2, HAO2, GRHPR	336	16	49786	37.0432	0.0268863	0.000495411	0.193507
KEGG_PATHWAY	mmu04512:ECM-receptor interaction	6	0.578592	0.000225697	LAMA3, ITGA6, ITGB3, COL5A3, THBS2, COL5A2	336	81	49786	10.9757	0.0380802	0.00069305	0.275541
KEGG_PATHWAY	mmu00561:Glycerolipid metabolism	5	0.48216	0.000262914	AKR1B8, AKR1B7, DGKG, LIPC, PNPLA3	336	46	49786	16.1057	0.0442197	0.000793144	0.32091
KEGG_PATHWAY	mmu05332:Graft-versus-host disease	5	0.48216	0.000285856	CD86, H2-T10, H2-T24, H2-Q6, KLRD1	336	47	49786	15.763	0.0479848	0.000847473	0.348868
KEGG_PATHWAY	mmu04666:Fc gamma R-mediated phagocytosis	6	0.578592	0.000349969	PRKCA, PTPRC, HCK, PLA2G6, PAK1, WAS	336	89	49786	9.98917	0.0584287	0.00101991	0.42696
KEGG_PATHWAY	mmu00330:Arginine and proline metabolism	5	0.48216	0.000454656	ABP1, GOT1, P4HA2, MAOA, SAT2	336	53	49786	13.9785	0.0752378	0.00130279	0.554352
KEGG_PATHWAY	mmu00564:Glycerophospholipid metabolism	5	0.48216	0.00110544	DGKG, PHOSPHO1, PLA2G6, CHPT1, PNPLA3	336	67	49786	11.0577	0.173239	0.00311383	1.34292
KEGG_PATHWAY	mmu04670:Leukocyte transendothelial migration	6	0.578592	0.00112281	PRKCA, ICAM1, CYBB, GNAI1, MMP2, THY1	336	115	49786	7.73075	0.175709	0.00311179	1.3639
KEGG_PATHWAY	mmu04110:Cell cycle	6	0.578592	0.00121249	CCND1, CDKN2C, GADD45G, SKP2, BUB1B, CCNA2	336	117	49786	7.5986	0.188341	0.00330682	1.4721
KEGG_PATHWAY	mmu03410:Base excision repair	4	0.385728	0.00141837	POLE2, UNG, LIG1, POLB	336	33	49786	17.9603	0.216617	0.00380732	1.72008
KEGG_PATHWAY	mmu00232:Caffeine metabolism	3	0.289296	0.00157516	CYP2A22, CYP2A5, CYP2A4	336	9	49786	49.3909	0.237491	0.0041627	1.90853
KEGG_PATHWAY	mmu04662:B cell receptor signaling pathway	5	0.48216	0.00168076	DAPP1, IFITM1, NFKBIE, LILRB3, BLNK	336	75	49786	9.87817	0.251238	0.00437425	2.03528
KEGG_PATHWAY	mmu00380:Tryptophan metabolism	4	0.385728	0.00248081	AADAT, ABP1, MAOA, AOX1	336	40	49786	14.8173	0.347687	0.00635628	2.99066
KEGG_PATHWAY	mmu04914:Progesterone-mediated oocyte maturation	5	0.48216	0.00254511	ADCY1, HSP90AA1, ADCY7, GNAI1, CCNA2	336	84	49786	8.8198	0.354879	0.00642511	3.06707
KEGG_PATHWAY	mmu00620:Pyruvate metabolism	4	0.385728	0.00266344	AKR1B8, AKR1B7, ACACB, GRHPR	336	41	49786	14.4559	0.36791	0.00662611	3.20754
KEGG_PATHWAY	mmu05219:Bladder cancer	4	0.385728	0.00285415	EGFR, CCND1, MMP2, DAPK1	336	42	49786	14.1117	0.388363	0.00699848	3.43355
KEGG_PATHWAY	mmu05414:Dilated cardiomyopathy	5	0.48216	0.00313737	SLC8A1, ADCY1, ITGA6, ADCY7, ITGB3	336	89	49786	8.3243	0.417529	0.00758345	3.76829
KEGG_PATHWAY	mmu05330:Allograft rejection	4	0.385728	0.00347592	CD86, H2-T10, H2-T24, H2-Q6	336	45	49786	13.1709	0.450585	0.00828356	4.16703
KEGG_PATHWAY	mmu02010:ABC transporters	4	0.385728	0.00347592	ABCD2, ABCB10, ABCG3, ABCG2	336	45	49786	13.1709	0.450585	0.00828356	4.16703
KEGG_PATHWAY	mmu04310:Wnt signaling pathway	6	0.578592	0.00348042	PRKCA, CCND1, PLCB4, FZD5, PLCB1, DKK4	336	149	49786	5.96668	0.451011	0.0081811	4.17232
KEGG_PATHWAY	mmu00770:Pantothenate and CoA biosynthesis	3	0.289296	0.00447327	ENPP1, ENPP3, VNN1	336	15	49786	29.6345	0.537509	0.0103666	5.33289
KEGG_PATHWAY	mmu00053:Ascorbate and aldarate metabolism	3	0.289296	0.00447327	UGT1A10, UGT1A9, UGT1A7C, UGT1A6B, UGT1A5, UGT2B1, UGDH, UGT1A1	336	15	49786	29.6345	0.537509	0.0103666	5.33289
KEGG_PATHWAY	mmu00740:Riboflavin metabolism	3	0.289296	0.00447327	ENPP1, ENPP3, ACPP	336	15	49786	29.6345	0.537509	0.0103666	5.33289
KEGG_PATHWAY	mmu04620:Toll-like receptor signaling pathway	5	0.48216	0.00459062	CD86, IRF7, CXCL9, TLR4, TLR8	336	99	49786	7.48347	0.546793	0.0104966	5.46921
KEGG_PATHWAY	mmu00511:Other glycan degradation	3	0.289296	0.00508968	MAN2B2, HEXB, FUCA2	336	16	49786	27.7824	0.584245	0.0114817	6.04692
KEGG_PATHWAY	mmu04940:Type I diabetes mellitus	4	0.385728	0.00522952	CD86, H2-T10, H2-T24, H2-Q6	336	52	49786	11.3979	0.594177	0.0116439	6.20822
KEGG_PATHWAY	mmu05016:Huntington's disease	6	0.578592	0.00548435	CYP4A10, BDNF, PLCB4, CYP4A32, IFT57, DNAHC1, PLCB1	336	166	49786	5.35564	0.611672	0.0120538	6.5015
KEGG_PATHWAY	mmu00562:Inositol phosphate metabolism	4	0.385728	0.00581175	PLCB4, SYNJ2, INPP4B, PLCB1	336	54	49786	10.9757	0.633053	0.0126102	6.87706
KEGG_PATHWAY	mmu00010:Glycolysis / Gluconeogenesis	4	0.385728	0.00643128	ADH1, HK3, PGM1, HK2	336	56	49786	10.5838	0.670359	0.0137761	7.58393
KEGG_PATHWAY	mmu04614:Renin-angiotensin system	3	0.289296	0.00643205	AGTR1A, AGT, MME	336	18	49786	24.6954	0.670403	0.0136088	7.58481
KEGG_PATHWAY	mmu05320:Autoimmune thyroid disease	4	0.385728	0.00743175	CD86, H2-T10, H2-T24, H2-Q6	336	59	49786	10.0456	0.722805	0.015525	8.71507
KEGG_PATHWAY	mmu00360:Phenylalanine metabolism	3	0.289296	0.00871182	GOT1, MAOA, PNPLA3	336	21	49786	21.1675	0.777982	0.0179691	10.1438
KEGG_PATHWAY	mmu05214:Glioma	4	0.385728	0.00890131	EGFR, PRKCA, CCND1, PDGFA	336	63	49786	9.40779	0.785164	0.0181415	10.3535
KEGG_PATHWAY	mmu04115:p53 signaling pathway	4	0.385728	0.0105291	CCND1, RRM2, GADD45G, IGFBP3	336	67	49786	8.84613	0.838072	0.0211911	12.1368
KEGG_PATHWAY	mmu04722:Neurotrophin signaling pathway	5	0.48216	0.0106056	PDK1, BDNF, NFKBIE, NTRK1, BCL2	336	126	49786	5.87987	0.840211	0.0210986	12.2198
KEGG_PATHWAY	mmu04720:Long-term potentiation	4	0.385728	0.0109611	PRKCA, ADCY1, PLCB4, PLCB1	336	68	49786	8.71604	0.84979	0.0215542	12.6046
KEGG_PATHWAY	mmu00760:Nicotinate and nicotinamide metabolism	3	0.289296	0.0122274	ENPP1, ENPP3, AOX1	336	25	49786	17.7807	0.879497	0.0237595	13.9626
KEGG_PATHWAY	mmu05218:Melanoma	4	0.385728	0.0123181	EGFR, FGFR1, CCND1, PDGFA	336	71	49786	8.34775	0.881385	0.023669	14.0591
KEGG_PATHWAY	mmu04120:Ubiquitin mediated proteolysis	5	0.48216	0.0130533	CBLC, UBA7, SKP2, BRCA1, UBE2E2	336	134	49786	5.52883	0.895644	0.0247979	14.8378
KEGG_PATHWAY	mmu04950:Maturity onset diabetes of the young	3	0.289296	0.013188	BHLHA15, FOXA3, HNF4G	336	26	49786	17.0968	0.898066	0.0247805	14.9799
KEGG_PATHWAY	mmu00030:Pentose phosphate pathway	3	0.289296	0.013188	H6PD, G6PDX, PGM1	336	26	49786	17.0968	0.898066	0.0247805	14.9799
KEGG_PATHWAY	mmu04910:Insulin signaling pathway	5	0.48216	0.0133824	CBLC, SOCS2, HK3, HK2, ACACB	336	135	49786	5.48787	0.901462	0.0248736	15.1843
KEGG_PATHWAY	mmu04520:Adherens junction	4	0.385728	0.0142707	EGFR, PVRL4, FGFR1, WAS	336	75	49786	7.90254	0.915605	0.026233	16.1131
KEGG_PATHWAY	mmu05216:Thyroid cancer	3	0.289296	0.0162585	CCND1, NTRK1, RXRG	336	29	49786	15.3282	0.940361	0.0295487	18.1577
KEGG_PATHWAY	mmu00860:Porphyrin and chlorophyll metabolism	3	0.289296	0.0173433	UGT1A10, UGT1A9, ALAS2, UGT1A7C, UGT1A6B, UGT1A5, UGT2B1, UGT1A1	336	30	49786	14.8173	0.95067	0.0311796	19.2541
KEGG_PATHWAY	mmu00260:Glycine, serine and threonine metabolism	3	0.289296	0.0196021	ALAS2, MAOA, AGXT	336	32	49786	13.8912	0.966795	0.0348476	21.494
KEGG_PATHWAY	mmu00270:Cysteine and methionine metabolism	3	0.289296	0.0196021	GOT1, TRDMT1, CDO1	336	32	49786	13.8912	0.966795	0.0348476	21.494
KEGG_PATHWAY	mmu05210:Colorectal cancer	4	0.385728	0.0198787	EGFR, CCND1, BCL2, FZD5	336	85	49786	6.97283	0.968368	0.0349775	21.7642
KEGG_PATHWAY	mmu04350:TGF-beta signaling pathway	4	0.385728	0.020497	ID1, SMAD6, BMP7, THBS2	336	86	49786	6.89175	0.971621	0.0356954	22.3654
KEGG_PATHWAY	mmu04012:ErbB signaling pathway	4	0.385728	0.0211258	EGFR, PRKCA, CBLC, PAK1	336	87	49786	6.81253	0.974589	0.036417	22.9724
KEGG_PATHWAY	mmu05010:Alzheimer's disease	5	0.48216	0.0229206	PLCB4, APH1C, CASP12, MME, PLCB1	336	159	49786	4.65952	0.981467	0.0390974	24.6812
KEGG_PATHWAY	mmu03030:DNA replication	3	0.289296	0.0232068	PRIM1, POLE2, LIG1	336	35	49786	12.7005	0.982378	0.0391974	24.9505
KEGG_PATHWAY	mmu00565:Ether lipid metabolism	3	0.289296	0.0232068	ENPP2, PLA2G6, CHPT1	336	35	49786	12.7005	0.982378	0.0391974	24.9505
KEGG_PATHWAY	mmu00600:Sphingolipid metabolism	3	0.289296	0.029763	9130409I23RIK, ARSA, SMPD3	336	40	49786	11.1129	0.994467	0.0496745	30.8813
KEGG_PATHWAY	mmu04930:Type II diabetes mellitus	3	0.289296	0.0431449	SOCS2, HK3, HK2	336	49	49786	9.07179	0.999492	0.0710017	41.6736
KEGG_PATHWAY	mmu04623:Cytosolic DNA-sensing pathway	3	0.289296	0.0513716	IRF7, POLR3GL, ZBP1	336	54	49786	8.23181	0.999885	0.0835252	47.5163
KEGG_PATHWAY	mmu05221:Acute myeloid leukemia	3	0.289296	0.0565544	CCND1, PIM1, SFPI1	336	57	49786	7.79856	0.999955	0.0909582	50.9159
KEGG_PATHWAY	mmu04530:Tight junction	4	0.385728	0.0579206	PRKCA, PRKCQ, GNAI1, MYH10	336	130	49786	4.55916	0.999965	0.0922771	51.7777
KEGG_PATHWAY	mmu04621:NOD-like receptor signaling pathway	3	0.289296	0.0619108	CXCL1, HSP90AA1, NAIP2	336	60	49786	7.40863	0.999983	0.0976332	54.2159
KEGG_PATHWAY	mmu00920:Sulfur metabolism	2	0.192864	0.0652924	SULT1A1, PAPSS2	336	10	49786	29.6345	0.999991	0.101954	56.193
KEGG_PATHWAY	mmu05412:Arrhythmogenic right ventricular cardiomyopathy (ARVC)	3	0.289296	0.0889468	SLC8A1, ITGA6, ITGB3	336	74	49786	6.007	1	0.136702	67.9767
KEGG_PATHWAY	mmu00900:Terpenoid backbone biosynthesis	2	0.192864	0.0902031	HMGCR, HMGCS1	336	14	49786	21.1675	1	0.137411	68.5124
KEGG_PATHWAY	mmu00603:Glycosphingolipid biosynthesis	2	0.192864	0.0902031	GBGT1, HEXB	336	14	49786	21.1675	1	0.137411	68.5124
KEGG_PATHWAY	mmu04370:VEGF signaling pathway	3	0.289296	0.0930524	PRKCA, HSPB1, PLA2G6	336	76	49786	5.84892	1	0.140449	69.6968
KEGG_PATHWAY	mmu04664:Fc epsilon RI signaling pathway	3	0.289296	0.0951256	PDK1, PRKCA, PLA2G6	336	77	49786	5.77296	1	0.142307	70.5328
KEGG_PATHWAY	mmu00903:Limonene and pinene degradation	2	0.192864	0.0963267	ACOT9, PNPLA3	336	15	49786	19.7563	1	0.142875	71.0074
